# Supplementary material for: Two new species of socially parasitic Nylanderia ants from the southeastern United States
Source: Zookeys. 2020 Mar 24;921:23–48. doi: 10.3897/zookeys.921.46921 (PMC7109158; doi:10.3897/zookeys.921.46921)
Supplement: XML Treatment for Nylanderia deyrupi [file zookeys.921.46921-treatment1.xml]

<!DOCTYPE tp:taxon-treatment
  PUBLIC "-//TaxonX//DTD Taxonomic Treatment Publishing DTD v0 20100105//EN" "tax-treatment-NSO.dtd">
<tp:taxon-treatment xmlns:tp="http://www.plazi.org/taxpub"><tp:treatment-meta><kwd-group><label>Taxon classification</label><kwd><named-content xmlns:xlink="http://www.w3.org/1999/xlink" content-type="kingdom">Animalia</named-content></kwd><kwd><named-content xmlns:xlink="http://www.w3.org/1999/xlink" content-type="order">Hymenoptera</named-content></kwd><kwd><named-content xmlns:xlink="http://www.w3.org/1999/xlink" content-type="family">Formicidae</named-content></kwd></kwd-group><mixed-citation publication-type="journal"><person-group><name><surname>Messer</surname><given-names>Steven J.</given-names></name><name><surname>Cover</surname><given-names>Stefan P.</given-names></name><name><surname>Rabeling</surname><given-names>Christian</given-names></name></person-group><article-title>Two new species of socially parasitic <italic><tp:taxon-name><tp:taxon-name-part taxon-name-part-type="genus" reg="Nylanderia">Nylanderia</tp:taxon-name-part></tp:taxon-name></italic> ants from the southeastern United States</article-title><source>Zookeys</source><day>24</day><month>3</month><year>2020</year><volume>921</volume><fpage>23</fpage><lpage>48</lpage><pub-id pub-id-type="doi">10.3897/zookeys.921.46921</pub-id></mixed-citation></tp:treatment-meta><tp:nomenclature><tp:taxon-name><object-id xmlns:xlink="http://www.w3.org/1999/xlink" content-type="arpha" xlink:type="simple">1F47E322-1A96-563A-9948-D56C82796403</object-id>
              <tp:taxon-name-part taxon-name-part-type="genus" reg="Nylanderia">Nylanderia</tp:taxon-name-part>
              <tp:taxon-name-part taxon-name-part-type="species" reg="deyrupi">deyrupi</tp:taxon-name-part>
              <object-id xmlns:xlink="http://www.w3.org/1999/xlink" content-type="zoobank" xlink:type="simple">http://zoobank.org/7F338A9A-2545-4868-844D-D088510F7CDA</object-id>
            </tp:taxon-name><tp:taxon-status xmlns:xlink="http://www.w3.org/1999/xlink" xlink:type="simple">sp. nov.</tp:taxon-status><xref ref-type="fig" rid="F2">Figures 2A, C, E</xref><xref ref-type="bibr" rid="B14">(queen), 3A, C, E (male); see Plate 88 in Deyrup (2016): p. 348.</xref></tp:nomenclature><tp:treatment-sec sec-type="material" id="SECID0ES4AE"><title>Material examined.</title><p><bold><italic>Holotype</italic></bold>: USA • alate queen; Florida, Highlands Co., Archbold Biological Station; <named-content xmlns:xlink="http://www.w3.org/1999/xlink" content-type="dwc:verbatimCoordinates" xlink:type="simple"><named-content content-type="geo-json" specific-use="{&#34;type&#34;:&#34;Point&#34;,&#34;coordinates&#34;:[-81.335000,27.187000]}" id="NCID0EA5AE" xlink:type="simple">27.187N, 81.335W</named-content></named-content>, elevation above sea level: 61 m; scrubby flatwoods, slash pine, <italic><tp:taxon-name><tp:taxon-name-part taxon-name-part-type="genus" reg="Quercus">Quercus</tp:taxon-name-part> <tp:taxon-name-part taxon-name-part-type="species" reg="inopina">inopina</tp:taxon-name-part></tp:taxon-name></italic>, <italic><tp:taxon-name><tp:taxon-name-part taxon-name-part-type="genus" reg="Quercus">Q.</tp:taxon-name-part> <tp:taxon-name-part taxon-name-part-type="species" reg="geminata">geminata</tp:taxon-name-part></tp:taxon-name></italic>, Palmetto, <italic><tp:taxon-name><tp:taxon-name-part taxon-name-part-type="genus" reg="Lyonia">Lyonia</tp:taxon-name-part> <tp:taxon-name-part taxon-name-part-type="species" reg="lucida">lucida</tp:taxon-name-part></tp:taxon-name></italic>: under leaf-litter of oak canopy at edge gap in pure sand; 15-September-1995; Stefan P. Cover leg.; MCZ-ENT00716681. Deposited at <named-content xmlns:xlink="http://www.w3.org/1999/xlink" content-type="dwc:institutional_code" xlink:type="simple">MCZC</named-content>.</p><p><bold><italic>Paratypes</italic></bold>: USA • 1 alate queen; same data as for holotype; MCZ-ENT00716678 • 1 male; same data as for holotype; MCZ-ENT00716681 • 1 alate queen, 1 male (on same pin); same data as for holotype; MCZ-ENT00716684 • 1 alate queen, 1 male (on same pin); same data as for holotype; MCZ-ENT00716690 • 1 male; same data as for holotype; MCZ-ENT00716693 • 1 male; same data as for holotype; MCZ-ENT00716694. MCZ-ENT00716678, MCZ-ENT00716681, MCZ-ENT00716693, MCZ-ENT00716694 deposited at the <named-content xmlns:xlink="http://www.w3.org/1999/xlink" content-type="dwc:institutional_code" xlink:type="simple">MCZC</named-content>; MCZ-ENT00716684, MCZ-ENT00716690 deposited at <named-content xmlns:xlink="http://www.w3.org/1999/xlink" content-type="dwc:institutional_code" xlink:type="simple">SIBR</named-content>.</p><p>USA • 1 alate queen; Florida, Highlands Co., Archbold Biological Station; <named-content xmlns:xlink="http://www.w3.org/1999/xlink" content-type="dwc:verbatimCoordinates" xlink:type="simple"><named-content content-type="geo-json" specific-use="{&#34;type&#34;:&#34;Point&#34;,&#34;coordinates&#34;:[-81.335000,27.187000]}" id="NCID0ECAAG" xlink:type="simple">27.187N, 81.335W</named-content></named-content>, elevation above sea level: 61 m; malaise trap; 6-X-1983; Mark Deyrup leg.; ASUSIBR00000365 • 1 alate queen; same data as previous; but 8-X-1983; ASUSIBR00000366 • 1 alate queen; same data as previous; but 20-X-1983 ASUSIBR00000367 • 2 alate queens; same data as previous; but 26-X-1983; ASUSIBR00000368–369 • 3 alate queens; same data as previous; but 30-X-1983; ASUSIBR00000370–372 • 2 alate queens; same data as previous; but 15-XI-1983; ASUSIBR00000373–374 • 1 alate queen; same data as previous; but 19-XI-1983; ASUSIBR00000375 • 2 alate queens; same data as previous; but 23-IX-1985; ASUSIBR00000376–377 • 1 alate queen; same data as previous; but 4-X-1985; ASUSIBR00000378 • 1 alate queen; same data as previous; but 9-X-1985; ASUSIBR00000379 • 1 alate queen; same data as previous; but 12-X-1985; ASUSIBR00000380 • 1 alate queen; same data as previous; but 25-XI-1986; ASUSIBR00000381. ASUSIBR00000365-368, ASUSIBR000370-371, ASUSIBR00000373, ASUSIBR00000375-376, ASUSIBR00000378-381 deposited at <named-content xmlns:xlink="http://www.w3.org/1999/xlink" content-type="dwc:institutional_code" xlink:type="simple">MCZC</named-content>; ASUSIBR00000369, ASUSIBR00000372, ASUSIBR00000374, ASUSIBR00000377 deposited at <named-content xmlns:xlink="http://www.w3.org/1999/xlink" content-type="dwc:institutional_code" xlink:type="simple">SIBR</named-content>.</p><p>USA • 3 alate queens; Florida, Highlands Co., Archbold Biological Station; <named-content xmlns:xlink="http://www.w3.org/1999/xlink" content-type="dwc:verbatimCoordinates" xlink:type="simple"><named-content content-type="geo-json" specific-use="{&#34;type&#34;:&#34;Point&#34;,&#34;coordinates&#34;:[-81.335000,27.187000]}" id="NCID0EWAAG" xlink:type="simple">27.187N, 81.335W</named-content></named-content>; 25-Sept-2010; John LaPolla leg.; JSL100925-1/ASUSIBR00000382–384 • 1 alate queen; same data as previous; JSL100925-2/ASUSIBR00000385 • 1 alate queen; same data as previous; JSL100925-3/ASUSIBR00000386 • 3 alate queens; same data as previous; JSL100925-4/ASUSIBR00000387–389. ASUSIBR00000382, ASUSIBR00000389 deposited at <named-content xmlns:xlink="http://www.w3.org/1999/xlink" content-type="dwc:institutional_code" xlink:type="simple">MCZC</named-content>; ASUSIBR00000383, ASUSIBR00000388 deposited at USMN; ASUSIBR00000384–387 deposited at <named-content xmlns:xlink="http://www.w3.org/1999/xlink" content-type="dwc:institutional_code" xlink:type="simple">SIBR</named-content>.</p><fig id="F2" position="float" orientation="portrait"><object-id xmlns:xlink="http://www.w3.org/1999/xlink" content-type="doi" xlink:type="simple">10.3897/zookeys.921.46921.figure2</object-id><object-id xmlns:xlink="http://www.w3.org/1999/xlink" content-type="arpha" xlink:type="simple">8E3111D4-7703-5C25-98CF-65CA582F6512</object-id><label>Figure 2.</label><caption><p>Gynes of the social parasite <italic><tp:taxon-name><tp:taxon-name-part taxon-name-part-type="genus" reg="Nylanderia">Nylanderia</tp:taxon-name-part> <tp:taxon-name-part taxon-name-part-type="species" reg="deyrupi">deyrupi</tp:taxon-name-part></tp:taxon-name></italic> (<bold>A, C, E</bold>) and its host <italic><tp:taxon-name><tp:taxon-name-part taxon-name-part-type="genus" reg="Nylanderia">Nylanderia</tp:taxon-name-part> <tp:taxon-name-part taxon-name-part-type="species" reg="wojciki">wojciki</tp:taxon-name-part></tp:taxon-name></italic> (<bold>B, D, F</bold>) in full-face (<bold>A, B</bold>), lateral (<bold>C, D</bold>), and dorsal (<bold>E, F</bold>) views. Scale bars: 0.1 mm (<bold>A, B</bold>), 0.5 mm (<bold>C–F</bold>).</p></caption><graphic xmlns:xlink="http://www.w3.org/1999/xlink" xlink:href="zookeys-921-023-g002.jpg" position="float" orientation="portrait" xlink:type="simple" id="oo_392433.jpg"><uri content-type="original_file" xlink:type="simple">https://binary.pensoft.net/fig/392433</uri></graphic></fig><fig id="F3" position="float" orientation="portrait"><object-id xmlns:xlink="http://www.w3.org/1999/xlink" content-type="doi" xlink:type="simple">10.3897/zookeys.921.46921.figure3</object-id><object-id xmlns:xlink="http://www.w3.org/1999/xlink" content-type="arpha" xlink:type="simple">7782E4BD-7915-5A59-B1B9-A4524EBAB02A</object-id><label>Figure 3.</label><caption><p>Males of the social parasite <italic><tp:taxon-name><tp:taxon-name-part taxon-name-part-type="genus" reg="Nylanderia">Nylanderia</tp:taxon-name-part> <tp:taxon-name-part taxon-name-part-type="species" reg="deyrupi">deyrupi</tp:taxon-name-part></tp:taxon-name></italic> (<bold>A, C, E</bold>) and its host <italic><tp:taxon-name><tp:taxon-name-part taxon-name-part-type="genus" reg="Nylanderia">Nylanderia</tp:taxon-name-part> <tp:taxon-name-part taxon-name-part-type="species" reg="wojciki">wojciki</tp:taxon-name-part></tp:taxon-name></italic> (<bold>B, D, F</bold>) in full-face (<bold>A, B</bold>), lateral (<bold>C, D</bold>), and dorsal (<bold>E, F</bold>) views. Scale bars: 0.1 mm (<bold>A, B</bold>), 0.5 mm (<bold>C–F</bold>).</p></caption><graphic xmlns:xlink="http://www.w3.org/1999/xlink" xlink:href="zookeys-921-023-g003.jpg" position="float" orientation="portrait" xlink:type="simple" id="oo_392434.jpg"><uri content-type="original_file" xlink:type="simple">https://binary.pensoft.net/fig/392434</uri></graphic></fig></tp:treatment-sec><tp:treatment-sec sec-type="diagnosis" id="SECID0EHEAG"><title>Diagnosis.</title><p>A workerless inquiline characterized by small alate queens and apterous males. Queens are easily distinguished from host queens by their smaller size (<abbrev xmlns:xlink="http://www.w3.org/1999/xlink" xlink:title="Weber’s Length" id="ABBRID0ENEAG" xlink:type="simple">WL</abbrev>: <italic><tp:taxon-name><tp:taxon-name-part taxon-name-part-type="genus" reg="Nylanderia">N.</tp:taxon-name-part> <tp:taxon-name-part taxon-name-part-type="species" reg="deyrupi">deyrupi</tp:taxon-name-part></tp:taxon-name></italic> = 0.79–0.90 vs. <italic><tp:taxon-name><tp:taxon-name-part taxon-name-part-type="genus" reg="Nylanderia">N.</tp:taxon-name-part> <tp:taxon-name-part taxon-name-part-type="species" reg="wojciki">wojciki</tp:taxon-name-part></tp:taxon-name></italic> = 1.10–1.16; Fig. <xref ref-type="fig" rid="F6">6</xref>), uniformly lighter coloration, long antennal scapes (<abbrev xmlns:xlink="http://www.w3.org/1999/xlink" xlink:title="Scape Index" id="ABBRID0ELFAG" xlink:type="simple">SI</abbrev> = 118–130 vs. 86–101 in the host), reduced <abbrev xmlns:xlink="http://www.w3.org/1999/xlink" xlink:title="Cephalic Index" id="ABBRID0EPFAG" xlink:type="simple">CI</abbrev> (86–94 vs. 95–97 in the host), reduced mandibular dentition (mandible = 3–4 teeth, host = 6 teeth), and reduced macrosetae counts on antennal scapes (2–6 vs. 1–2). In addition, the eyes exceed the lateral margins of the head and hind wing venation is slightly reduced. Males of <italic><tp:taxon-name><tp:taxon-name-part taxon-name-part-type="genus" reg="Nylanderia">N.</tp:taxon-name-part> <tp:taxon-name-part taxon-name-part-type="species" reg="deyrupi">deyrupi</tp:taxon-name-part></tp:taxon-name></italic> are completely apterous and are bicolored with a darker head and gaster and lighter mesosoma. The mesonotum is also reduced and narrow from the reduction of flight musculature and does not protrude anteriorly beyond the pronotum. Host males are fully alate and uniform brown. The antennal scapes lack macrosetae. Reduced <abbrev xmlns:xlink="http://www.w3.org/1999/xlink" xlink:title="Relative Eye Index" id="ABBRID0E5FAG" xlink:type="simple">REL</abbrev> (27–28 vs. 35–40) and <abbrev xmlns:xlink="http://www.w3.org/1999/xlink" xlink:title="Scape Index" id="ABBRID0ECGAG" xlink:type="simple">SI</abbrev> increased (112–121 vs. 104–107).</p><p>Queens of <italic><tp:taxon-name><tp:taxon-name-part taxon-name-part-type="genus" reg="Nylanderia">Nylanderia</tp:taxon-name-part> <tp:taxon-name-part taxon-name-part-type="species" reg="deyrupi">deyrupi</tp:taxon-name-part></tp:taxon-name></italic> differ from those of the closely similar <italic><tp:taxon-name><tp:taxon-name-part taxon-name-part-type="genus" reg="Nylanderia">N.</tp:taxon-name-part> <tp:taxon-name-part taxon-name-part-type="species" reg="deceptrix">deceptrix</tp:taxon-name-part></tp:taxon-name></italic> by their smaller overall size (<abbrev xmlns:xlink="http://www.w3.org/1999/xlink" xlink:title="Weber’s Length" id="ABBRID0E5GAG" xlink:type="simple">WL</abbrev>: <italic><tp:taxon-name><tp:taxon-name-part taxon-name-part-type="genus" reg="Nylanderia">N.</tp:taxon-name-part> <tp:taxon-name-part taxon-name-part-type="species" reg="deyrupi">deyrupi</tp:taxon-name-part></tp:taxon-name></italic> = 0.79–0.90 vs. <italic><tp:taxon-name><tp:taxon-name-part taxon-name-part-type="genus" reg="Nylanderia">N.</tp:taxon-name-part> <tp:taxon-name-part taxon-name-part-type="species" reg="deceptrix">deceptrix</tp:taxon-name-part></tp:taxon-name></italic> = 0.99–1.07; Fig. <xref ref-type="fig" rid="F7">7</xref>), reduced number of macrosetae on the mesonotum (10–17 vs. 21–27), smaller eyes (<abbrev xmlns:xlink="http://www.w3.org/1999/xlink" xlink:title="Relative Eye Index" id="ABBRID0E3HAG" xlink:type="simple">REL</abbrev> 24–31 vs. 33–37), and uniform coloration (queens of <italic><tp:taxon-name><tp:taxon-name-part taxon-name-part-type="genus" reg="Nylanderia">N.</tp:taxon-name-part> <tp:taxon-name-part taxon-name-part-type="species" reg="deceptrix">deceptrix</tp:taxon-name-part></tp:taxon-name></italic> are bicolored). <italic><tp:taxon-name><tp:taxon-name-part taxon-name-part-type="genus" reg="Nylanderia">Nylanderia</tp:taxon-name-part> <tp:taxon-name-part taxon-name-part-type="species" reg="deyrupi">deyrupi</tp:taxon-name-part></tp:taxon-name></italic> males are smaller in size (<abbrev xmlns:xlink="http://www.w3.org/1999/xlink" xlink:title="Weber’s Length" id="ABBRID0EWIAG" xlink:type="simple">WL</abbrev> 0.55–0.58 vs. 0.66–0.69), possess more macrosetae on the mesonotum (4–5 vs. 2), pronotal macrosetae are absent, smaller eyes (<abbrev xmlns:xlink="http://www.w3.org/1999/xlink" xlink:title="Relative Eye Index" id="ABBRID0E1IAG" xlink:type="simple">REL</abbrev> 27–28 vs. 34–36), and shorter antennal scapes (<abbrev xmlns:xlink="http://www.w3.org/1999/xlink" xlink:title="Scape Index" id="ABBRID0E5IAG" xlink:type="simple">SI</abbrev> 112–121 vs. 125–127).</p></tp:treatment-sec><tp:treatment-sec sec-type="description" id="SECID0ECJAG"><title>Description, holotype gyne.</title><p><bold><italic>Measurements</italic></bold>: <abbrev xmlns:xlink="http://www.w3.org/1999/xlink" xlink:title="Total Length" id="ABBRID0ENJAG" xlink:type="simple">TL</abbrev> 2.68, <abbrev xmlns:xlink="http://www.w3.org/1999/xlink" xlink:title="Head Width" id="ABBRID0ERJAG" xlink:type="simple">HW</abbrev> 0.56, <abbrev xmlns:xlink="http://www.w3.org/1999/xlink" xlink:title="Head Length" id="ABBRID0EVJAG" xlink:type="simple">HL</abbrev> 0.59, <abbrev xmlns:xlink="http://www.w3.org/1999/xlink" xlink:title="Eye Length" id="ABBRID0EZJAG" xlink:type="simple">EL</abbrev> 0.17, <abbrev xmlns:xlink="http://www.w3.org/1999/xlink" xlink:title="Scape Length" id="ABBRID0E4JAG" xlink:type="simple">SL</abbrev> 0.65, <abbrev xmlns:xlink="http://www.w3.org/1999/xlink" xlink:title="Mesonotal Width" id="ABBRID0EBKAG" xlink:type="simple">MW</abbrev> 0.47, <abbrev xmlns:xlink="http://www.w3.org/1999/xlink" xlink:title="Pronotal Width" id="ABBRID0EFKAG" xlink:type="simple">PW</abbrev> 0.57, <abbrev xmlns:xlink="http://www.w3.org/1999/xlink" xlink:title="Weber’s Length" id="ABBRID0EJKAG" xlink:type="simple">WL</abbrev> 0.85, <abbrev xmlns:xlink="http://www.w3.org/1999/xlink" xlink:title="Gaster Length" id="ABBRID0ENKAG" xlink:type="simple">GL</abbrev> 1.23, <abbrev xmlns:xlink="http://www.w3.org/1999/xlink" xlink:title="Propodeum Height" id="ABBRID0ERKAG" xlink:type="simple">PDH</abbrev> 0.32, <abbrev xmlns:xlink="http://www.w3.org/1999/xlink" xlink:title="Profemur Length" id="ABBRID0EVKAG" xlink:type="simple">PFL</abbrev> 0.69, <abbrev xmlns:xlink="http://www.w3.org/1999/xlink" xlink:title="Profemur Width" id="ABBRID0EZKAG" xlink:type="simple">PFW</abbrev> 0.15, <abbrev xmlns:xlink="http://www.w3.org/1999/xlink" xlink:title="Scape Macrosetal Count" id="ABBRID0E4KAG" xlink:type="simple">SMC</abbrev> 4, <abbrev xmlns:xlink="http://www.w3.org/1999/xlink" xlink:title="Pronotal Macrosetal Count" id="ABBRID0EBLAG" xlink:type="simple">PMC</abbrev> 3, <abbrev xmlns:xlink="http://www.w3.org/1999/xlink" xlink:title="Mesonotal Macrosetae Count" id="ABBRID0EFLAG" xlink:type="simple">MMC</abbrev> 14, <abbrev xmlns:xlink="http://www.w3.org/1999/xlink" xlink:title="Metanotal Macrosetae Count" id="ABBRID0EJLAG" xlink:type="simple">MtMC</abbrev> 3. <bold><italic>Indices</italic></bold>: <abbrev xmlns:xlink="http://www.w3.org/1999/xlink" xlink:title="Cephalic Index" id="ABBRID0EQLAG" xlink:type="simple">CI</abbrev> 94, <abbrev xmlns:xlink="http://www.w3.org/1999/xlink" xlink:title="Relative Eye Index" id="ABBRID0EULAG" xlink:type="simple">REL</abbrev> 29, <abbrev xmlns:xlink="http://www.w3.org/1999/xlink" xlink:title="Scape Index" id="ABBRID0EYLAG" xlink:type="simple">SI</abbrev> 118, <abbrev xmlns:xlink="http://www.w3.org/1999/xlink" xlink:title="Profemur Index" id="ABBRID0E3LAG" xlink:type="simple">FI</abbrev> 21. Small size (<abbrev xmlns:xlink="http://www.w3.org/1999/xlink" xlink:title="Total Length" id="ABBRID0EAMAG" xlink:type="simple">TL</abbrev> 2.68), body yellow-brown in color, dorsum of head and gaster slightly darker. <bold><italic>Head</italic></bold>: covered in pubescence and macrosetae, slightly longer than wide (<abbrev xmlns:xlink="http://www.w3.org/1999/xlink" xlink:title="Cephalic Index" id="ABBRID0EHMAG" xlink:type="simple">CI</abbrev> 94), broadening posteriorly, eyes protruding beyond lateral margins of head, three ocelli present. Maxillary and labial palp formula 6:4, mandibular dentition reduced to apical and three pre-apical teeth. Antennal scapes long (<abbrev xmlns:xlink="http://www.w3.org/1999/xlink" xlink:title="Scape Index" id="ABBRID0ELMAG" xlink:type="simple">SI</abbrev> 118), exceeding posterior margin of head by length of first three funicular segments, covered in appressed setae with four erect macrosetae. Antennae 12-segmented. <bold><italic>Mesosoma</italic></bold>: dorsum covered with pubescence, largely absent on lateral portions of mesosoma, pronotum bearing three macrosetae, mesonotum bearing 14 macrosetae, metanotum bearing three macrosetae, macrosetae matching body color, macrosetae on metanotum displaying significant curvature towards midline of body. Forewings smaller in size, but not distinctly different from forewings of host, hindwings with slightly reduced venation relative to host. <bold><italic>Metasoma</italic></bold>: gaster covered in pubescence with clusters of macrosetae at anterior portion of first gastric tergite and posteriorly around acidopore.</p></tp:treatment-sec><tp:treatment-sec sec-type="description" id="SECID0EVMAG"><title>Measurements, paratype gynes</title><p>(<italic>N</italic> = 28): <abbrev xmlns:xlink="http://www.w3.org/1999/xlink" xlink:title="Total Length" id="ABBRID0E4MAG" xlink:type="simple">TL</abbrev> 2.35–2.88, <abbrev xmlns:xlink="http://www.w3.org/1999/xlink" xlink:title="Head Width" id="ABBRID0EBNAG" xlink:type="simple">HW</abbrev> 0.51–0.56, <abbrev xmlns:xlink="http://www.w3.org/1999/xlink" xlink:title="Head Length" id="ABBRID0EFNAG" xlink:type="simple">HL</abbrev> 0.58–0.62, <abbrev xmlns:xlink="http://www.w3.org/1999/xlink" xlink:title="Eye Length" id="ABBRID0EJNAG" xlink:type="simple">EL</abbrev> 0.15– 0.19, <abbrev xmlns:xlink="http://www.w3.org/1999/xlink" xlink:title="Scape Length" id="ABBRID0ENNAG" xlink:type="simple">SL</abbrev> 0.64–0.67, <abbrev xmlns:xlink="http://www.w3.org/1999/xlink" xlink:title="Mesonotal Width" id="ABBRID0ERNAG" xlink:type="simple">MW</abbrev> 0.42–0.54, <abbrev xmlns:xlink="http://www.w3.org/1999/xlink" xlink:title="Pronotal Width" id="ABBRID0EVNAG" xlink:type="simple">PW</abbrev> 0.42–0.62, <abbrev xmlns:xlink="http://www.w3.org/1999/xlink" xlink:title="Weber’s Length" id="ABBRID0EZNAG" xlink:type="simple">WL</abbrev> 0.79–0.90, <abbrev xmlns:xlink="http://www.w3.org/1999/xlink" xlink:title="Gaster Length" id="ABBRID0E4NAG" xlink:type="simple">GL</abbrev> 0.96–1.38, <abbrev xmlns:xlink="http://www.w3.org/1999/xlink" xlink:title="Propodeum Height" id="ABBRID0EBOAG" xlink:type="simple">PDH</abbrev> 0.30–0.35, <abbrev xmlns:xlink="http://www.w3.org/1999/xlink" xlink:title="Profemur Length" id="ABBRID0EFOAG" xlink:type="simple">PFL</abbrev> 0.55–0.72, <abbrev xmlns:xlink="http://www.w3.org/1999/xlink" xlink:title="Profemur Width" id="ABBRID0EJOAG" xlink:type="simple">PFW</abbrev> 0.09–0.15, <abbrev xmlns:xlink="http://www.w3.org/1999/xlink" xlink:title="Scape Macrosetal Count" id="ABBRID0ENOAG" xlink:type="simple">SMC</abbrev> 2–6, <abbrev xmlns:xlink="http://www.w3.org/1999/xlink" xlink:title="Pronotal Macrosetal Count" id="ABBRID0EROAG" xlink:type="simple">PMC</abbrev> 2–6, <abbrev xmlns:xlink="http://www.w3.org/1999/xlink" xlink:title="Mesonotal Macrosetae Count" id="ABBRID0EVOAG" xlink:type="simple">MMC</abbrev> 10–17, <abbrev xmlns:xlink="http://www.w3.org/1999/xlink" xlink:title="Metanotal Macrosetae Count" id="ABBRID0EZOAG" xlink:type="simple">MtMC</abbrev> 2–4. <bold><italic>Indices</italic></bold>: <abbrev xmlns:xlink="http://www.w3.org/1999/xlink" xlink:title="Cephalic Index" id="ABBRID0EAPAG" xlink:type="simple">CI</abbrev> 86–94, <abbrev xmlns:xlink="http://www.w3.org/1999/xlink" xlink:title="Relative Eye Index" id="ABBRID0EEPAG" xlink:type="simple">REL</abbrev> 24–31, <abbrev xmlns:xlink="http://www.w3.org/1999/xlink" xlink:title="Scape Index" id="ABBRID0EIPAG" xlink:type="simple">SI</abbrev> 118–130, <abbrev xmlns:xlink="http://www.w3.org/1999/xlink" xlink:title="Profemur Index" id="ABBRID0EMPAG" xlink:type="simple">FI</abbrev> 16–24.</p></tp:treatment-sec><tp:treatment-sec sec-type="description" id="SECID0EQPAG"><title>Description, paratype males.</title><p><bold><italic>Measurements</italic></bold> (<italic>N</italic> = 5): <abbrev xmlns:xlink="http://www.w3.org/1999/xlink" xlink:title="Total Length" id="ABBRID0E4PAG" xlink:type="simple">TL</abbrev> 1.80–1.84, <abbrev xmlns:xlink="http://www.w3.org/1999/xlink" xlink:title="Head Width" id="ABBRID0EBQAG" xlink:type="simple">HW</abbrev> 0.41–0.42, <abbrev xmlns:xlink="http://www.w3.org/1999/xlink" xlink:title="Head Length" id="ABBRID0EFQAG" xlink:type="simple">HL</abbrev> 0.44–0.46, <abbrev xmlns:xlink="http://www.w3.org/1999/xlink" xlink:title="Eye Length" id="ABBRID0EJQAG" xlink:type="simple">EL</abbrev> 0.12–0.13, <abbrev xmlns:xlink="http://www.w3.org/1999/xlink" xlink:title="Scape Length" id="ABBRID0ENQAG" xlink:type="simple">SL</abbrev> 0.46–0.50, <abbrev xmlns:xlink="http://www.w3.org/1999/xlink" xlink:title="Mesonotal Width" id="ABBRID0ERQAG" xlink:type="simple">MW</abbrev> 0.22–0.25, <abbrev xmlns:xlink="http://www.w3.org/1999/xlink" xlink:title="Pronotal Width" id="ABBRID0EVQAG" xlink:type="simple">PW</abbrev> 0.28–0.31, <abbrev xmlns:xlink="http://www.w3.org/1999/xlink" xlink:title="Weber’s Length" id="ABBRID0EZQAG" xlink:type="simple">WL</abbrev> 0.55–0.58, <abbrev xmlns:xlink="http://www.w3.org/1999/xlink" xlink:title="Gaster Length" id="ABBRID0E4QAG" xlink:type="simple">GL</abbrev> 0.78–0.83, <abbrev xmlns:xlink="http://www.w3.org/1999/xlink" xlink:title="Propodeum Height" id="ABBRID0EBRAG" xlink:type="simple">PDH</abbrev> 0.21–0.23, <abbrev xmlns:xlink="http://www.w3.org/1999/xlink" xlink:title="Profemur Length" id="ABBRID0EFRAG" xlink:type="simple">PFL</abbrev> 0.48–0.51, <abbrev xmlns:xlink="http://www.w3.org/1999/xlink" xlink:title="Profemur Width" id="ABBRID0EJRAG" xlink:type="simple">PFW</abbrev> 0.10–0.11, <abbrev xmlns:xlink="http://www.w3.org/1999/xlink" xlink:title="Paramere Length" id="ABBRID0ENRAG" xlink:type="simple">PL</abbrev> 0.20–0.21, <abbrev xmlns:xlink="http://www.w3.org/1999/xlink" xlink:title="Scape Macrosetal Count" id="ABBRID0ERRAG" xlink:type="simple">SMC</abbrev> 0, <abbrev xmlns:xlink="http://www.w3.org/1999/xlink" xlink:title="Pronotal Macrosetal Count" id="ABBRID0EVRAG" xlink:type="simple">PMC</abbrev> 0, <abbrev xmlns:xlink="http://www.w3.org/1999/xlink" xlink:title="Mesonotal Macrosetae Count" id="ABBRID0EZRAG" xlink:type="simple">MMC</abbrev> 4–5, <abbrev xmlns:xlink="http://www.w3.org/1999/xlink" xlink:title="Metanotal Macrosetae Count" id="ABBRID0E4RAG" xlink:type="simple">MtMC</abbrev> 1–2. <bold><italic>Indices</italic></bold>: <abbrev xmlns:xlink="http://www.w3.org/1999/xlink" xlink:title="Cephalic Index" id="ABBRID0EESAG" xlink:type="simple">CI</abbrev> 90–93, <abbrev xmlns:xlink="http://www.w3.org/1999/xlink" xlink:title="Relative Eye Index" id="ABBRID0EISAG" xlink:type="simple">REL</abbrev> 27–28, <abbrev xmlns:xlink="http://www.w3.org/1999/xlink" xlink:title="Scape Index" id="ABBRID0EMSAG" xlink:type="simple">SI</abbrev> 112–121, <abbrev xmlns:xlink="http://www.w3.org/1999/xlink" xlink:title="Profemur Index" id="ABBRID0EQSAG" xlink:type="simple">FI</abbrev> 20–23. Overall yellowish-brown, exhibiting bicoloration with head and gaster darker than mesosoma, yellow color in legs, antennae and mandibles, macrosetae color matching body segment. <bold><italic>Head</italic></bold>: slightly longer than wide (<abbrev xmlns:xlink="http://www.w3.org/1999/xlink" xlink:title="Cephalic Index" id="ABBRID0EXSAG" xlink:type="simple">CI</abbrev> 90–93), covered in pubescence and macrosetae, denser posteriorly and laterally, eyes protruding beyond lateral margins of head, three ocelli present. Maxillary and labial palp formula 6:4, mandibular dentition reduced to apical tooth only. Antennal scapes long (<abbrev xmlns:xlink="http://www.w3.org/1999/xlink" xlink:title="Scape Index" id="ABBRID0E2SAG" xlink:type="simple">SI</abbrev> 112–121), exceeding posterior margin of head by length of funicular segments I–III, covered in pubescence and lacking erect macrosetae. Antennae 13-segmented. <bold><italic>Mesosoma</italic></bold>: small, completely apterous, largely lacking any pubescence. Pronotum lacking macrosetae, mesonotum offset posteriorly from pronotum and rising abruptly possessing four or five macrosetae, metanotum bearing one or two macrosetae that curve towards midline of body. Legs lacking macrosetae. <bold><italic>Metasoma</italic></bold>: petiole triangular with longer posterior face sparsely covered in pubescence, macrosetae present on anterior of first gastral tergite and posterior margins of tergites and sternites. <bold><italic>Genitalia</italic></bold>: parameres narrowly triangular, densely covered in macrosetae, slight mesad curvature at posterior end, digiti narrow and tubular, cuspi broad anteriorly and narrow laterally at posterior end.</p></tp:treatment-sec><tp:treatment-sec sec-type="etymology" id="SECID0EITAG"><title>Etymology.</title><p>This species is named in honor of Mark Deyrup, who first discovered the miniature females of <italic><tp:taxon-name><tp:taxon-name-part taxon-name-part-type="genus" reg="Nylanderia">N.</tp:taxon-name-part> <tp:taxon-name-part taxon-name-part-type="species" reg="deyrupi">deyrupi</tp:taxon-name-part></tp:taxon-name></italic> in malaise trap samples. Mark Deyrup has been a resident naturalist at Archbold Biological Research Station in Central Florida since 1982, and he is a uniquely gifted natural historian who acquired a phenomenal knowledge about the biology of the ants of Florida. Mark recently synthesized his knowledge in the richly illustrated monograph on the Ants of Florida (<xref ref-type="bibr" rid="B14">Deyrup 2016</xref>). His meticulous studies of ant natural history and taxonomy have inspired students and colleagues alike for decades, and without Mark’s insightful studies the rich natural history of Florida would be much less explored.</p></tp:treatment-sec><tp:treatment-sec sec-type="distribution" id="SECID0E4TAG"><title>Distribution and natural history.</title><p><italic><tp:taxon-name><tp:taxon-name-part taxon-name-part-type="genus" reg="Nylanderia">Nylanderia</tp:taxon-name-part> <tp:taxon-name-part taxon-name-part-type="species" reg="deyrupi">deyrupi</tp:taxon-name-part></tp:taxon-name></italic> is a rare, apparently workerless inquiline social parasite occurring only in nests of its host, <italic><tp:taxon-name><tp:taxon-name-part taxon-name-part-type="genus" reg="Nylanderia">Nylanderia</tp:taxon-name-part> <tp:taxon-name-part taxon-name-part-type="species" reg="wojciki">wojciki</tp:taxon-name-part></tp:taxon-name></italic>. It is similar in morphology, and apparently in life-history, to <italic><tp:taxon-name><tp:taxon-name-part taxon-name-part-type="genus" reg="Nylanderia">Nylanderia</tp:taxon-name-part> <tp:taxon-name-part taxon-name-part-type="species" reg="deceptrix">deceptrix</tp:taxon-name-part></tp:taxon-name></italic>, the inquiline parasite of <italic><tp:taxon-name><tp:taxon-name-part taxon-name-part-type="genus" reg="Nylanderia">N.</tp:taxon-name-part> <tp:taxon-name-part taxon-name-part-type="species" reg="parvula">parvula</tp:taxon-name-part></tp:taxon-name></italic>. Its host, <italic><tp:taxon-name><tp:taxon-name-part taxon-name-part-type="genus" reg="Nylanderia">N.</tp:taxon-name-part> <tp:taxon-name-part taxon-name-part-type="species" reg="wojciki">wojciki</tp:taxon-name-part></tp:taxon-name></italic> is native to Florida and the adjacent southeastern states. It is a common ant in sandhill and pine flatwood communities. In contrast, <italic><tp:taxon-name><tp:taxon-name-part taxon-name-part-type="genus" reg="Nylanderia">N.</tp:taxon-name-part> <tp:taxon-name-part taxon-name-part-type="species" reg="deyrupi">deyrupi</tp:taxon-name-part></tp:taxon-name></italic> is presently known only from Archbold Biological Station and two areas east of Sebring in Highlands County, Florida (Fig. <xref ref-type="fig" rid="F9">9</xref>; see also <xref ref-type="bibr" rid="B14">Deyrup 2016</xref>), all of which are located on the Lake Wales Ridge in central Florida. This sand ridge is more than one million years old (<xref ref-type="bibr" rid="B43">Turner et al. 2006</xref>), and it is home to endemic plants and animals, all narrowly distributed on the ridge itself. <xref ref-type="bibr" rid="B14">Deyrup (2016)</xref> suggested that <italic><tp:taxon-name><tp:taxon-name-part taxon-name-part-type="genus" reg="Nylanderia">N.</tp:taxon-name-part> <tp:taxon-name-part taxon-name-part-type="species" reg="deyrupi">deyrupi</tp:taxon-name-part></tp:taxon-name></italic> (referred to as <italic><tp:taxon-name><tp:taxon-name-part taxon-name-part-type="genus" reg="Nylanderia">Nylanderia</tp:taxon-name-part></tp:taxon-name></italic> Species A in <xref ref-type="bibr" rid="B14">Deyrup 2016</xref>) may be another such endemic species.</p><p>The host, <italic><tp:taxon-name><tp:taxon-name-part taxon-name-part-type="genus" reg="Nylanderia">N.</tp:taxon-name-part> <tp:taxon-name-part taxon-name-part-type="species" reg="wojciki">wojciki</tp:taxon-name-part></tp:taxon-name></italic>, makes small (&lt; 300 workers), usually monogynous colonies nesting in leaf litter or sand, usually in partly or lightly shaded areas (<xref ref-type="bibr" rid="B41">Trager 1984</xref>). The nests are often diffuse in the summer months, consisting of multiple shallow chambers within an area of 1–2 square meters, containing workers, brood, and sometimes sexuals. Collections of <italic><tp:taxon-name><tp:taxon-name-part taxon-name-part-type="genus" reg="Nylanderia">N.</tp:taxon-name-part> <tp:taxon-name-part taxon-name-part-type="species" reg="deyrupi">deyrupi</tp:taxon-name-part></tp:taxon-name></italic> consisted of queens and males scattered among these small host nest pockets, a pattern extremely similar to that seen in <italic><tp:taxon-name><tp:taxon-name-part taxon-name-part-type="genus" reg="Nylanderia">N.</tp:taxon-name-part> <tp:taxon-name-part taxon-name-part-type="species" reg="deceptrix">deceptrix</tp:taxon-name-part></tp:taxon-name></italic> and its host <italic><tp:taxon-name><tp:taxon-name-part taxon-name-part-type="genus" reg="Nylanderia">N.</tp:taxon-name-part> <tp:taxon-name-part taxon-name-part-type="species" reg="parvula">parvula</tp:taxon-name-part></tp:taxon-name></italic>. A striking feature of its life history, also shared with <italic><tp:taxon-name><tp:taxon-name-part taxon-name-part-type="genus" reg="Nylanderia">N.</tp:taxon-name-part> <tp:taxon-name-part taxon-name-part-type="species" reg="deceptrix">deceptrix</tp:taxon-name-part></tp:taxon-name></italic>, is that, unlike many ant inquilines, <italic><tp:taxon-name><tp:taxon-name-part taxon-name-part-type="genus" reg="Nylanderia">N.</tp:taxon-name-part> <tp:taxon-name-part taxon-name-part-type="species" reg="deyrupi">deyrupi</tp:taxon-name-part></tp:taxon-name></italic> does not appear to suppress the development of host sexuals. In collections made by M. Deyrup and S. Cover both host and parasite sexuals were commonly found together in the host nest, along with host worker brood and callows, strongly suggesting that the host queen is retained, not eliminated in parasitized colonies, coexisting with the social parasite. Another interesting life-history trait shared with <italic><tp:taxon-name><tp:taxon-name-part taxon-name-part-type="genus" reg="Nylanderia">N.</tp:taxon-name-part> <tp:taxon-name-part taxon-name-part-type="species" reg="deceptrix">deceptrix</tp:taxon-name-part></tp:taxon-name></italic> is the production of apterous males, which is unique among <italic><tp:taxon-name><tp:taxon-name-part taxon-name-part-type="genus" reg="Nylanderia">Nylanderia</tp:taxon-name-part></tp:taxon-name></italic> ants. Accordingly, males have limited mobility and probably no dispersal capability, and mating is expected to occur in or around the host nest (i.e., adelphogamy). Considering the limited mobility and the small number of males present in each nest, inbreeding is expected to occur in <italic><tp:taxon-name><tp:taxon-name-part taxon-name-part-type="genus" reg="Nylanderia">N.</tp:taxon-name-part> <tp:taxon-name-part taxon-name-part-type="species" reg="deyrupi">deyrupi</tp:taxon-name-part></tp:taxon-name></italic>. In addition, <italic><tp:taxon-name><tp:taxon-name-part taxon-name-part-type="genus" reg="Nylanderia">N.</tp:taxon-name-part> <tp:taxon-name-part taxon-name-part-type="species" reg="deyrupi">deyrupi</tp:taxon-name-part></tp:taxon-name></italic> has a strongly female-biased sex ratio, a phenomenon that has been frequently observed among inquiline social parasites.</p></tp:treatment-sec><tp:treatment-sec sec-type="Worker caste" id="SECID0E21AG"><title>Worker caste.</title><p><italic><tp:taxon-name><tp:taxon-name-part taxon-name-part-type="genus" reg="Nylanderia">Nylanderia</tp:taxon-name-part> <tp:taxon-name-part taxon-name-part-type="species" reg="deyrupi">deyrupi</tp:taxon-name-part></tp:taxon-name></italic> was repeatedly collected from nests of <italic><tp:taxon-name><tp:taxon-name-part taxon-name-part-type="genus" reg="Nylanderia">N.</tp:taxon-name-part> <tp:taxon-name-part taxon-name-part-type="species" reg="wojciki">wojciki</tp:taxon-name-part></tp:taxon-name></italic> and workers of <italic><tp:taxon-name><tp:taxon-name-part taxon-name-part-type="genus" reg="Nylanderia">N.</tp:taxon-name-part> <tp:taxon-name-part taxon-name-part-type="species" reg="deyrupi">deyrupi</tp:taxon-name-part></tp:taxon-name></italic> were never encountered. Thus, it is likely that <italic><tp:taxon-name><tp:taxon-name-part taxon-name-part-type="genus" reg="Nylanderia">N.</tp:taxon-name-part> <tp:taxon-name-part taxon-name-part-type="species" reg="deyrupi">deyrupi</tp:taxon-name-part></tp:taxon-name></italic> is a workerless inquiline social parasite.</p></tp:treatment-sec><tp:treatment-sec><!--Section generated to contain objects referenced in tp:taxon-treatment.--><fig id="F6" position="float" orientation="portrait"><object-id xmlns:xlink="http://www.w3.org/1999/xlink" content-type="doi" xlink:type="simple">10.3897/zookeys.921.46921.figure6</object-id><object-id xmlns:xlink="http://www.w3.org/1999/xlink" content-type="arpha" xlink:type="simple">E9C3756F-E810-583D-9AD6-64C8CC2EC1F8</object-id><label>Figure 6.</label><caption><p>Boxplots comparing body sizes (Weber's Length) of social parasite queens (red) to the queens (light blue) and workers (dark blue) of their respective host species. Letters above the boxes indicate significantly different groups (Pairwise Mann-Whitney Test with Bonferroni correction, P &lt; 0.05).</p></caption><graphic xmlns:xlink="http://www.w3.org/1999/xlink" xlink:href="zookeys-921-023-g006.jpg" position="float" orientation="portrait" xlink:type="simple" id="oo_392437.jpg"><uri content-type="original_file" xlink:type="simple">https://binary.pensoft.net/fig/392437</uri></graphic></fig><fig id="F7" position="float" orientation="portrait"><object-id xmlns:xlink="http://www.w3.org/1999/xlink" content-type="doi" xlink:type="simple">10.3897/zookeys.921.46921.figure7</object-id><object-id xmlns:xlink="http://www.w3.org/1999/xlink" content-type="arpha" xlink:type="simple">2BBD1BE7-3B31-53B8-B9C3-4D6B51DC9E84</object-id><label>Figure 7.</label><caption><p>Boxplot comparing body sizes (Weber's Length) of social parasite queens to each other. Letters above the boxes indicate significantly different groups (Pairwise Mann-Whitney Test with Bonferroni correction, P &lt; 0.05).</p></caption><graphic xmlns:xlink="http://www.w3.org/1999/xlink" xlink:href="zookeys-921-023-g007.jpg" position="float" orientation="portrait" xlink:type="simple" id="oo_392438.jpg"><uri content-type="original_file" xlink:type="simple">https://binary.pensoft.net/fig/392438</uri></graphic></fig><fig id="F9" position="float" orientation="portrait"><object-id xmlns:xlink="http://www.w3.org/1999/xlink" content-type="doi" xlink:type="simple">10.3897/zookeys.921.46921.figure9</object-id><object-id xmlns:xlink="http://www.w3.org/1999/xlink" content-type="arpha" xlink:type="simple">08C46320-3EAF-5EBF-8754-07E4513427A8</object-id><label>Figure 9.</label><caption><p>Geographic distribution of <italic><tp:taxon-name><tp:taxon-name-part taxon-name-part-type="genus" reg="Nylanderia">N.</tp:taxon-name-part> <tp:taxon-name-part taxon-name-part-type="species" reg="deyrupi">deyrupi</tp:taxon-name-part></tp:taxon-name></italic> (black star) and its host <italic><tp:taxon-name><tp:taxon-name-part taxon-name-part-type="genus" reg="Nylanderia">N.</tp:taxon-name-part> <tp:taxon-name-part taxon-name-part-type="species" reg="wojciki">wojciki</tp:taxon-name-part></tp:taxon-name></italic> (red circles). Host distribution data was supplemented with additional information from <ext-link xmlns:xlink="http://www.w3.org/1999/xlink" xlink:type="simple" ext-link-type="uri" xlink:href="http://antmaps.org">antmaps.org</ext-link> (<xref ref-type="bibr" rid="B19">Janicki et al. 2016</xref>).</p></caption><graphic xmlns:xlink="http://www.w3.org/1999/xlink" xlink:href="zookeys-921-023-g009.jpg" position="float" orientation="portrait" xlink:type="simple" id="oo_392441.jpg"><uri content-type="original_file" xlink:type="simple">https://binary.pensoft.net/fig/392441</uri></graphic></fig></tp:treatment-sec><ref-list><ref id="B14"><mixed-citation xmlns:xlink="http://www.w3.org/1999/xlink" xlink:type="simple"><person-group><name name-style="western"><surname>Deyrup</surname><given-names>M</given-names></name></person-group> (<year>2016</year>) Ants of Florida: Identification and Natural History. CRC Press, Boca Raton. <ext-link xlink:type="simple" ext-link-type="doi" xlink:href="10.1201/9781315368023">https://doi.org/10.1201/9781315368023</ext-link></mixed-citation></ref><ref id="B19"><mixed-citation xmlns:xlink="http://www.w3.org/1999/xlink" xlink:type="simple"><person-group><name name-style="western"><surname>Janicki</surname><given-names>J</given-names></name><name name-style="western"><surname>Narula</surname><given-names>N</given-names></name><name name-style="western"><surname>Ziegler</surname><given-names>M</given-names></name><name name-style="western"><surname>Guénard</surname><given-names>B</given-names></name><name name-style="western"><surname>Economo</surname><given-names>EP</given-names></name></person-group> (<year>2016</year>) <article-title>Visualizing and interacting with large-volume biodiversity data using client-server web-mapping applications: The design and implementation of <ext-link xlink:type="simple" ext-link-type="uri" xlink:href="http://antmaps.org">antmaps.org</ext-link>.</article-title><source>Ecological Informatics</source><volume>32</volume>: <fpage>185</fpage>–<lpage>193</lpage>. <ext-link xlink:type="simple" ext-link-type="doi" xlink:href="10.1016/j.ecoinf.2016.02.006">https://doi.org/10.1016/j.ecoinf.2016.02.006</ext-link></mixed-citation></ref><ref id="B43"><mixed-citation xmlns:xlink="http://www.w3.org/1999/xlink" xlink:type="simple"><person-group><name name-style="western"><surname>Turner</surname><given-names>WR</given-names></name><name name-style="western"><surname>Wilcove</surname><given-names>DS</given-names></name><name name-style="western"><surname>Swain</surname><given-names>HM</given-names></name></person-group> (<year>2006</year>) <article-title>Assessing the effectiveness of reserve acquisition programs in protecting rare and threatened species.</article-title><source>Conservation Biology</source><volume>20</volume>: <fpage>1657</fpage>–<lpage>1669</lpage>. <ext-link xlink:type="simple" ext-link-type="doi" xlink:href="10.1111/j.1523-1739.2006.00536.x">https://doi.org/10.1111/j.1523-1739.2006.00536.x</ext-link></mixed-citation></ref><ref id="B41"><mixed-citation xmlns:xlink="http://www.w3.org/1999/xlink" xlink:type="simple"><person-group><name name-style="western"><surname>Trager</surname><given-names>JC</given-names></name></person-group> (<year>1984</year>) <article-title>A revision of the genus <italic><tp:taxon-name><tp:taxon-name-part taxon-name-part-type="genus">Paratrechina</tp:taxon-name-part></tp:taxon-name></italic> (<tp:taxon-name><tp:taxon-name-part taxon-name-part-type="order">Hymenoptera</tp:taxon-name-part></tp:taxon-name>: <tp:taxon-name><tp:taxon-name-part taxon-name-part-type="family">Formicidae</tp:taxon-name-part></tp:taxon-name>) of the continental United States.</article-title><source>Sociobiology</source><volume>9</volume>: <fpage>1</fpage>–<lpage>162</lpage>.</mixed-citation></ref></ref-list></tp:taxon-treatment>
