# Supplementary material for: Two new species of socially parasitic Nylanderia ants from the southeastern United States
Source: Zookeys. 2020 Mar 24;921:23–48. doi: 10.3897/zookeys.921.46921 (PMC7109158; doi:10.3897/zookeys.921.46921)
Supplement: XML Treatment for Nylanderia parasitica [file zookeys.921.46921-treatment2.xml]

<!DOCTYPE tp:taxon-treatment
  PUBLIC "-//TaxonX//DTD Taxonomic Treatment Publishing DTD v0 20100105//EN" "tax-treatment-NSO.dtd">
<tp:taxon-treatment xmlns:tp="http://www.plazi.org/taxpub"><tp:treatment-meta><kwd-group><label>Taxon classification</label><kwd><named-content xmlns:xlink="http://www.w3.org/1999/xlink" content-type="kingdom">Animalia</named-content></kwd><kwd><named-content xmlns:xlink="http://www.w3.org/1999/xlink" content-type="order">Hymenoptera</named-content></kwd><kwd><named-content xmlns:xlink="http://www.w3.org/1999/xlink" content-type="family">Formicidae</named-content></kwd></kwd-group><mixed-citation publication-type="journal"><person-group><name><surname>Messer</surname><given-names>Steven J.</given-names></name><name><surname>Cover</surname><given-names>Stefan P.</given-names></name><name><surname>Rabeling</surname><given-names>Christian</given-names></name></person-group><article-title>Two new species of socially parasitic <italic><tp:taxon-name><tp:taxon-name-part taxon-name-part-type="genus" reg="Nylanderia">Nylanderia</tp:taxon-name-part></tp:taxon-name></italic> ants from the southeastern United States</article-title><source>Zookeys</source><day>24</day><month>3</month><year>2020</year><volume>921</volume><fpage>23</fpage><lpage>48</lpage><pub-id pub-id-type="doi">10.3897/zookeys.921.46921</pub-id></mixed-citation></tp:treatment-meta><tp:nomenclature><tp:taxon-name><object-id xmlns:xlink="http://www.w3.org/1999/xlink" content-type="arpha" xlink:type="simple">BDB7DA3F-2627-59FE-B909-5D38364078BC</object-id>
              <tp:taxon-name-part taxon-name-part-type="genus" reg="Nylanderia">Nylanderia</tp:taxon-name-part>
              <tp:taxon-name-part taxon-name-part-type="species" reg="parasitica">parasitica</tp:taxon-name-part>
              <object-id xmlns:xlink="http://www.w3.org/1999/xlink" content-type="zoobank" xlink:type="simple">http://zoobank.org/DA163361-99CB-47AC-915B-5319A8298A7C</object-id>
            </tp:taxon-name><tp:taxon-status xmlns:xlink="http://www.w3.org/1999/xlink" xlink:type="simple">sp. nov.</tp:taxon-status><xref ref-type="fig" rid="F4">Figures 4A, C, E</xref><xref ref-type="bibr" rid="B14">(queen), 5A, C, E (male); see Plate 89 in Deyrup (2016): p. 349.</xref></tp:nomenclature><tp:treatment-sec sec-type="material" id="SECID0E54AG"><title>Material examined.</title><p><bold><italic>Holotype</italic></bold>: USA • alate queen; Florida, Hamilton Co., 2 miles east of Jasper, Route 6, pine-oak hammock near Snake Pond; <named-content xmlns:xlink="http://www.w3.org/1999/xlink" content-type="dwc:verbatimCoordinates" xlink:type="simple"><named-content content-type="geo-json" specific-use="{&#34;type&#34;:&#34;Point&#34;,&#34;coordinates&#34;:[-82.883000,30.533000]}" id="NCID0EM5AG" xlink:type="simple">30.533N, 82.883W</named-content></named-content>, elevation above sea level: 41 m; 03-July-1994; M. and S. Deyrup leg.; MCZ-ENT00716663. Deposited at <named-content xmlns:xlink="http://www.w3.org/1999/xlink" content-type="dwc:institutional_code" xlink:type="simple">MCZC</named-content>.</p><p><bold><italic>Paratypes</italic></bold>: USA • 7 males; same data as for holotype; MCZ-ENT00716664–666, MCZ-ENT00716668, MCZ-ENT00716670–672 • 1 alate queen, 1 male (on same pin); same data as for holotype; MCZ-ENT00716673 • 1 alate queen, 1 male (on same pin); same data as for holotype; MCZ-ENT00716674 • 1 alate queen, 1 male (on same pin); same data as for holotype; MCZ-ENT00716675. MCZ-ENT00716664–666, MCZ-ENT00716668, MCZ-ENT00716673 deposited at <named-content xmlns:xlink="http://www.w3.org/1999/xlink" content-type="dwc:institutional_code" xlink:type="simple">MCZC</named-content>; MCZ-ENT00716670–672, MCZ-ENT00716674–675 deposited at <named-content xmlns:xlink="http://www.w3.org/1999/xlink" content-type="dwc:institutional_code" xlink:type="simple">SIBR</named-content>.</p><p>USA • 1 alate queen; Florida, Alachua Co., Gainesville, Rock Creek; 9–17-IX-1983; S. Gupta leg.; MCZ-ENT00716676 • 1 alate queen; same data as previous; but V-1984; MCZ-ENT00716677. MCZ-ENT00716676 deposited at <named-content xmlns:xlink="http://www.w3.org/1999/xlink" content-type="dwc:institutional_code" xlink:type="simple">MCZC</named-content>; MCZ-ENT00716677 deposited at <named-content xmlns:xlink="http://www.w3.org/1999/xlink" content-type="dwc:institutional_code" xlink:type="simple">SIBR</named-content>.</p><p>USA • 1 alate queen; Georgia, Jones Co., Piedmont National Wildlife Refuge; <named-content xmlns:xlink="http://www.w3.org/1999/xlink" content-type="dwc:verbatimCoordinates" xlink:type="simple"><named-content content-type="geo-json" specific-use="{&#34;type&#34;:&#34;Point&#34;,&#34;coordinates&#34;:[-83.716700,33.050000]}" id="NCID0EY6AG" xlink:type="simple">33.05N, 83.7167W</named-content></named-content>; 19–26-VII-1994; J. Pickering leg.; MCZ-ENT00716662. Deposited at <named-content xmlns:xlink="http://www.w3.org/1999/xlink" content-type="dwc:institutional_code" xlink:type="simple">MCZC</named-content>.</p><fig id="F4" position="float" orientation="portrait"><object-id xmlns:xlink="http://www.w3.org/1999/xlink" content-type="doi" xlink:type="simple">10.3897/zookeys.921.46921.figure4</object-id><object-id xmlns:xlink="http://www.w3.org/1999/xlink" content-type="arpha" xlink:type="simple">ACEB1EDF-FC1F-554D-BE47-5CF344216064</object-id><label>Figure 4.</label><caption><p>Gynes of the social parasite <italic><tp:taxon-name><tp:taxon-name-part taxon-name-part-type="genus" reg="Nylanderia">Nylanderia</tp:taxon-name-part> <tp:taxon-name-part taxon-name-part-type="species" reg="parasitica">parasitica</tp:taxon-name-part></tp:taxon-name></italic> (<bold>A, C, E</bold>) and its host <italic><tp:taxon-name><tp:taxon-name-part taxon-name-part-type="genus" reg="Nylanderia">Nylanderia</tp:taxon-name-part> <tp:taxon-name-part taxon-name-part-type="species" reg="faisonensis">faisonensis</tp:taxon-name-part></tp:taxon-name></italic> (<bold>B, D, F</bold>) in full-face (<bold>A, B</bold>), lateral (<bold>C, D</bold>), and dorsal (<bold>E, F</bold>) views. Scale bars: 0.1 mm (<bold>A, B</bold>), 0.5 mm (<bold>C–F</bold>).</p></caption><graphic xmlns:xlink="http://www.w3.org/1999/xlink" xlink:href="zookeys-921-023-g004.jpg" position="float" orientation="portrait" xlink:type="simple" id="oo_392435.jpg"><uri content-type="original_file" xlink:type="simple">https://binary.pensoft.net/fig/392435</uri></graphic></fig><fig id="F5" position="float" orientation="portrait"><object-id xmlns:xlink="http://www.w3.org/1999/xlink" content-type="doi" xlink:type="simple">10.3897/zookeys.921.46921.figure5</object-id><object-id xmlns:xlink="http://www.w3.org/1999/xlink" content-type="arpha" xlink:type="simple">982723BA-CD92-545B-A12B-CFA89EEF89E2</object-id><label>Figure 5.</label><caption><p>Males of the social parasite <italic><tp:taxon-name><tp:taxon-name-part taxon-name-part-type="genus" reg="Nylanderia">Nylanderia</tp:taxon-name-part> <tp:taxon-name-part taxon-name-part-type="species" reg="parasitica">parasitica</tp:taxon-name-part></tp:taxon-name></italic> (<bold>A, C, E</bold>) and its host <italic><tp:taxon-name><tp:taxon-name-part taxon-name-part-type="genus" reg="Nylanderia">Nylanderia</tp:taxon-name-part> <tp:taxon-name-part taxon-name-part-type="species" reg="faisonensis">faisonensis</tp:taxon-name-part></tp:taxon-name></italic> (<bold>B, D, F</bold>) in full-face (<bold>A, B</bold>), lateral (<bold>C, D</bold>), and dorsal (<bold>E, F</bold>) views. Scale bars: 0.1 mm (<bold>A, B</bold>), 0.5 mm (<bold>C–F</bold>).</p></caption><graphic xmlns:xlink="http://www.w3.org/1999/xlink" xlink:href="zookeys-921-023-g005.jpg" position="float" orientation="portrait" xlink:type="simple" id="oo_392436.jpg"><uri content-type="original_file" xlink:type="simple">https://binary.pensoft.net/fig/392436</uri></graphic></fig></tp:treatment-sec><tp:treatment-sec sec-type="diagnosis" id="SECID0EEDBG"><title>Diagnosis.</title><p>The queen of <italic><tp:taxon-name><tp:taxon-name-part taxon-name-part-type="genus" reg="Nylanderia">N.</tp:taxon-name-part> <tp:taxon-name-part taxon-name-part-type="species" reg="parasitica">parasitica</tp:taxon-name-part></tp:taxon-name></italic> differs from the queen of its host, <italic><tp:taxon-name><tp:taxon-name-part taxon-name-part-type="genus" reg="Nylanderia">N.</tp:taxon-name-part> <tp:taxon-name-part taxon-name-part-type="species" reg="faisonensis">faisonensis</tp:taxon-name-part></tp:taxon-name></italic>, by its lightened coloration and smaller size (<abbrev xmlns:xlink="http://www.w3.org/1999/xlink" xlink:title="Weber’s Length" id="ABBRID0EAEBG" xlink:type="simple">WL</abbrev>: <italic><tp:taxon-name><tp:taxon-name-part taxon-name-part-type="genus" reg="Nylanderia">N.</tp:taxon-name-part> <tp:taxon-name-part taxon-name-part-type="species" reg="parasitica">parasitica</tp:taxon-name-part></tp:taxon-name></italic> = 0.77–0.83 vs. <italic><tp:taxon-name><tp:taxon-name-part taxon-name-part-type="genus" reg="Nylanderia">N.</tp:taxon-name-part> <tp:taxon-name-part taxon-name-part-type="species" reg="faisonensis">faisonensis</tp:taxon-name-part></tp:taxon-name></italic> = 1.00–1.35; Fig. <xref ref-type="fig" rid="F6">6</xref>). Macrosetae counts across the entire body of <italic><tp:taxon-name><tp:taxon-name-part taxon-name-part-type="genus" reg="Nylanderia">N.</tp:taxon-name-part> <tp:taxon-name-part taxon-name-part-type="species" reg="parasitica">parasitica</tp:taxon-name-part></tp:taxon-name></italic> vs. <italic><tp:taxon-name><tp:taxon-name-part taxon-name-part-type="genus" reg="Nylanderia">N.</tp:taxon-name-part> <tp:taxon-name-part taxon-name-part-type="species" reg="faisonensis">faisonensis</tp:taxon-name-part></tp:taxon-name></italic> are higher: <abbrev xmlns:xlink="http://www.w3.org/1999/xlink" xlink:title="Mesonotal Macrosetae Count" id="ABBRID0EUFBG" xlink:type="simple">MMC</abbrev> (16–23 vs. 4–14), <abbrev xmlns:xlink="http://www.w3.org/1999/xlink" xlink:title="Metanotal Macrosetae Count" id="ABBRID0EYFBG" xlink:type="simple">MtMC</abbrev> (6–9 vs. 1–3), and <abbrev xmlns:xlink="http://www.w3.org/1999/xlink" xlink:title="Pronotal Macrosetal Count" id="ABBRID0E3FBG" xlink:type="simple">PMC</abbrev> (7–11 vs. 4–6); and macrosetae densely cover the whole gaster. Scape macrosetae are absent. The eyes also extend beyond the lateral margins of the head. Reduced <abbrev xmlns:xlink="http://www.w3.org/1999/xlink" xlink:title="Cephalic Index" id="ABBRID0EAGBG" xlink:type="simple">CI</abbrev> (86–91 vs. 91–102), reduced <abbrev xmlns:xlink="http://www.w3.org/1999/xlink" xlink:title="Relative Eye Index" id="ABBRID0EEGBG" xlink:type="simple">REL</abbrev> (24–26 vs. 30–33), <abbrev xmlns:xlink="http://www.w3.org/1999/xlink" xlink:title="Scape Index" id="ABBRID0EIGBG" xlink:type="simple">SI</abbrev> increased (113–119 vs. 102–112). Mandibular dentition reduced to an apical tooth and maximally two minute denticles as opposed to six mandibular teeth. Males are distinctly bicolored with a darker head and gaster, and the mesonotum is reduced and does not protrude beyond the pronotum. The pronotum possesses one or two macrosetae, which are absent in <italic><tp:taxon-name><tp:taxon-name-part taxon-name-part-type="genus" reg="Nylanderia">N.</tp:taxon-name-part> <tp:taxon-name-part taxon-name-part-type="species" reg="faisonensis">faisonensis</tp:taxon-name-part></tp:taxon-name></italic>. The antennae also have a reduced number of segments, possessing 12 as opposed to 13. <abbrev xmlns:xlink="http://www.w3.org/1999/xlink" xlink:title="Cephalic Index" id="ABBRID0EXGBG" xlink:type="simple">CI</abbrev> increased (95–97 vs. 87–94) and reduced <abbrev xmlns:xlink="http://www.w3.org/1999/xlink" xlink:title="Relative Eye Index" id="ABBRID0E2GBG" xlink:type="simple">REL</abbrev> (26–29 vs. 34–36).</p><fig id="F6" position="float" orientation="portrait"><object-id xmlns:xlink="http://www.w3.org/1999/xlink" content-type="doi" xlink:type="simple">10.3897/zookeys.921.46921.figure6</object-id><object-id xmlns:xlink="http://www.w3.org/1999/xlink" content-type="arpha" xlink:type="simple">E9C3756F-E810-583D-9AD6-64C8CC2EC1F8</object-id><label>Figure 6.</label><caption><p>Boxplots comparing body sizes (Weber's Length) of social parasite queens (red) to the queens (light blue) and workers (dark blue) of their respective host species. Letters above the boxes indicate significantly different groups (Pairwise Mann-Whitney Test with Bonferroni correction, P &lt; 0.05).</p></caption><graphic xmlns:xlink="http://www.w3.org/1999/xlink" xlink:href="zookeys-921-023-g006.jpg" position="float" orientation="portrait" xlink:type="simple" id="oo_392437.jpg"><uri content-type="original_file" xlink:type="simple">https://binary.pensoft.net/fig/392437</uri></graphic></fig><p><italic><tp:taxon-name><tp:taxon-name-part taxon-name-part-type="genus" reg="Nylanderia">Nylanderia</tp:taxon-name-part> <tp:taxon-name-part taxon-name-part-type="species" reg="parasitica">parasitica</tp:taxon-name-part></tp:taxon-name></italic> queens differ from those of <italic><tp:taxon-name><tp:taxon-name-part taxon-name-part-type="genus" reg="Nylanderia">N.</tp:taxon-name-part> <tp:taxon-name-part taxon-name-part-type="species" reg="deceptrix">deceptrix</tp:taxon-name-part></tp:taxon-name></italic> by: (i) possessing dense, pale macrosetae across the entire body, (ii) exhibiting a uniform body coloration, and (iii) an overall smaller size (<abbrev xmlns:xlink="http://www.w3.org/1999/xlink" xlink:title="Weber’s Length" id="ABBRID0EDIBG" xlink:type="simple">WL</abbrev>: <italic><tp:taxon-name><tp:taxon-name-part taxon-name-part-type="genus" reg="Nylanderia">N.</tp:taxon-name-part> <tp:taxon-name-part taxon-name-part-type="species" reg="parasitica">parasitica</tp:taxon-name-part></tp:taxon-name></italic> = 0.77–0.83 vs. <italic><tp:taxon-name><tp:taxon-name-part taxon-name-part-type="genus" reg="Nylanderia">N.</tp:taxon-name-part> <tp:taxon-name-part taxon-name-part-type="species" reg="deceptrix">deceptrix</tp:taxon-name-part></tp:taxon-name></italic> = 0.99–1.07; Fig. <xref ref-type="fig" rid="F7">7</xref>), (iv) the absence of macrosetae from the antennal scape, (v) reduced profemur size (<abbrev xmlns:xlink="http://www.w3.org/1999/xlink" xlink:title="Profemur Index" id="ABBRID0EBJBG" xlink:type="simple">FI</abbrev> 18–20 vs. 21–24), (vi) smaller relative eye size (<abbrev xmlns:xlink="http://www.w3.org/1999/xlink" xlink:title="Relative Eye Index" id="ABBRID0EFJBG" xlink:type="simple">REL</abbrev> 24–26 vs. 33–37), and (vii) shorter relative antennal scape length (<abbrev xmlns:xlink="http://www.w3.org/1999/xlink" xlink:title="Scape Index" id="ABBRID0EJJBG" xlink:type="simple">SI</abbrev> 113–119 vs. 121–130). Mandibular dentition is reduced to an apical tooth and maximally two minute denticles vs. four or five mandibular teeth in <italic><tp:taxon-name><tp:taxon-name-part taxon-name-part-type="genus" reg="Nylanderia">N.</tp:taxon-name-part> <tp:taxon-name-part taxon-name-part-type="species" reg="deceptrix">deceptrix</tp:taxon-name-part></tp:taxon-name></italic>. In contrast to <italic><tp:taxon-name><tp:taxon-name-part taxon-name-part-type="genus" reg="Nylanderia">N.</tp:taxon-name-part> <tp:taxon-name-part taxon-name-part-type="species" reg="deceptrix">deceptrix</tp:taxon-name-part></tp:taxon-name></italic>, males of <italic><tp:taxon-name><tp:taxon-name-part taxon-name-part-type="genus" reg="Nylanderia">N.</tp:taxon-name-part> <tp:taxon-name-part taxon-name-part-type="species" reg="parasitica">parasitica</tp:taxon-name-part></tp:taxon-name></italic> have (i) fully developed wings, (ii) pale macrosetae across the body, (iii) 1–2 pronotal macrosetae, (iv) a higher number of macrosetae on the metanotum (3–5 vs. 1–2), (v) macrosetae present on the gaster, (vi) a reduced <abbrev xmlns:xlink="http://www.w3.org/1999/xlink" xlink:title="Profemur Index" id="ABBRID0EOKBG" xlink:type="simple">FI</abbrev> (18–20 vs. 22–25), (vii) a reduced <abbrev xmlns:xlink="http://www.w3.org/1999/xlink" xlink:title="Relative Eye Index" id="ABBRID0ESKBG" xlink:type="simple">REL</abbrev> (26–29 vs. 34–36), (viii) a reduced <abbrev xmlns:xlink="http://www.w3.org/1999/xlink" xlink:title="Scape Index" id="ABBRID0EWKBG" xlink:type="simple">SI</abbrev> (113–119 vs. 125–127), and (ix) 12-segmented antennae.</p><fig id="F7" position="float" orientation="portrait"><object-id xmlns:xlink="http://www.w3.org/1999/xlink" content-type="doi" xlink:type="simple">10.3897/zookeys.921.46921.figure7</object-id><object-id xmlns:xlink="http://www.w3.org/1999/xlink" content-type="arpha" xlink:type="simple">2BBD1BE7-3B31-53B8-B9C3-4D6B51DC9E84</object-id><label>Figure 7.</label><caption><p>Boxplot comparing body sizes (Weber's Length) of social parasite queens to each other. Letters above the boxes indicate significantly different groups (Pairwise Mann-Whitney Test with Bonferroni correction, P &lt; 0.05).</p></caption><graphic xmlns:xlink="http://www.w3.org/1999/xlink" xlink:href="zookeys-921-023-g007.jpg" position="float" orientation="portrait" xlink:type="simple" id="oo_392438.jpg"><uri content-type="original_file" xlink:type="simple">https://binary.pensoft.net/fig/392438</uri></graphic></fig></tp:treatment-sec><tp:treatment-sec sec-type="description" id="SECID0EGLBG"><title>Description, holotype gyne.</title><p><bold><italic>Measurements</italic></bold>: <abbrev xmlns:xlink="http://www.w3.org/1999/xlink" xlink:title="Total Length" id="ABBRID0ERLBG" xlink:type="simple">TL</abbrev> 2.54, <abbrev xmlns:xlink="http://www.w3.org/1999/xlink" xlink:title="Head Width" id="ABBRID0EVLBG" xlink:type="simple">HW</abbrev> 0.53, <abbrev xmlns:xlink="http://www.w3.org/1999/xlink" xlink:title="Head Length" id="ABBRID0EZLBG" xlink:type="simple">HL</abbrev> 0.59, <abbrev xmlns:xlink="http://www.w3.org/1999/xlink" xlink:title="Eye Length" id="ABBRID0E4LBG" xlink:type="simple">EL</abbrev> 0.15, <abbrev xmlns:xlink="http://www.w3.org/1999/xlink" xlink:title="Scape Length" id="ABBRID0EBMBG" xlink:type="simple">SL</abbrev> 0.60, <abbrev xmlns:xlink="http://www.w3.org/1999/xlink" xlink:title="Mesonotal Width" id="ABBRID0EFMBG" xlink:type="simple">MW</abbrev> 0.49, <abbrev xmlns:xlink="http://www.w3.org/1999/xlink" xlink:title="Pronotal Width" id="ABBRID0EJMBG" xlink:type="simple">PW</abbrev> 0.56, <abbrev xmlns:xlink="http://www.w3.org/1999/xlink" xlink:title="Weber’s Length" id="ABBRID0ENMBG" xlink:type="simple">WL</abbrev> 0.79, <abbrev xmlns:xlink="http://www.w3.org/1999/xlink" xlink:title="Gaster Length" id="ABBRID0ERMBG" xlink:type="simple">GL</abbrev> 1.16, <abbrev xmlns:xlink="http://www.w3.org/1999/xlink" xlink:title="Propodeum Height" id="ABBRID0EVMBG" xlink:type="simple">PDH</abbrev> 0.31, <abbrev xmlns:xlink="http://www.w3.org/1999/xlink" xlink:title="Profemur Length" id="ABBRID0EZMBG" xlink:type="simple">PFL</abbrev> 0.67, <abbrev xmlns:xlink="http://www.w3.org/1999/xlink" xlink:title="Profemur Width" id="ABBRID0E4MBG" xlink:type="simple">PFW</abbrev> 0.14, <abbrev xmlns:xlink="http://www.w3.org/1999/xlink" xlink:title="Scape Macrosetal Count" id="ABBRID0EBNBG" xlink:type="simple">SMC</abbrev> 0, <abbrev xmlns:xlink="http://www.w3.org/1999/xlink" xlink:title="Pronotal Macrosetal Count" id="ABBRID0EFNBG" xlink:type="simple">PMC</abbrev> 9, <abbrev xmlns:xlink="http://www.w3.org/1999/xlink" xlink:title="Mesonotal Macrosetae Count" id="ABBRID0EJNBG" xlink:type="simple">MMC</abbrev> 16, <abbrev xmlns:xlink="http://www.w3.org/1999/xlink" xlink:title="Metanotal Macrosetae Count" id="ABBRID0ENNBG" xlink:type="simple">MtMC</abbrev> 6. <bold><italic>Indices</italic></bold>: <abbrev xmlns:xlink="http://www.w3.org/1999/xlink" xlink:title="Cephalic Index" id="ABBRID0EUNBG" xlink:type="simple">CI</abbrev> 90, <abbrev xmlns:xlink="http://www.w3.org/1999/xlink" xlink:title="Relative Eye Index" id="ABBRID0EYNBG" xlink:type="simple">REL</abbrev> 26, <abbrev xmlns:xlink="http://www.w3.org/1999/xlink" xlink:title="Scape Index" id="ABBRID0E3NBG" xlink:type="simple">SI</abbrev> 114, <abbrev xmlns:xlink="http://www.w3.org/1999/xlink" xlink:title="Profemur Index" id="ABBRID0EAOBG" xlink:type="simple">FI</abbrev> 20. <italic><tp:taxon-name><tp:taxon-name-part taxon-name-part-type="genus" reg="Nylanderia">Nylanderia</tp:taxon-name-part> <tp:taxon-name-part taxon-name-part-type="species" reg="parasitica">parasitica</tp:taxon-name-part></tp:taxon-name></italic> is unique in the context of the Nearctic <italic><tp:taxon-name><tp:taxon-name-part taxon-name-part-type="genus" reg="Nylanderia">Nylanderia</tp:taxon-name-part></tp:taxon-name></italic> fauna because the queens are the smallest known to date (<abbrev xmlns:xlink="http://www.w3.org/1999/xlink" xlink:title="Total Length" id="ABBRID0EWOBG" xlink:type="simple">TL</abbrev> 2.54). <bold><italic>Head</italic></bold>: slightly longer than wide (<abbrev xmlns:xlink="http://www.w3.org/1999/xlink" xlink:title="Cephalic Index" id="ABBRID0E4OBG" xlink:type="simple">CI</abbrev> 90), broadening posteriorly, eyes protruding beyond lateral margins of head, three ocelli present. Maxillary and labial palp formula 6:4, mandibular dentition reduced to apical tooth and one small denticle. Antennae 12-segmented, scapes long (<abbrev xmlns:xlink="http://www.w3.org/1999/xlink" xlink:title="Scape Index" id="ABBRID0EBPBG" xlink:type="simple">SI</abbrev> 114), exceeding posterior margin of head by length of first three funicular segments, covered in pubescence but lacking macrosetae. <bold><italic>Mesosoma</italic></bold>: fully alate, pronotum bearing nine macrosetae, mesonotum bearing 16 macrosetae, metanotum bearing six macrosetae, mid and hind legs lacking macrosetae. Forewings showing no significant differences in venation from host, slight reduction in venation in hindwings. <bold><italic>Metasoma</italic></bold>: lateral margins of petiole with pubescence and three macrosetae, gaster uniformly covered in dense pubescence and macrosetae. Body uniform yellow-brown in color with legs, antennae, and mandibles lighter yellow. All body regions densely covered in pale pubescence and macrosetae.</p></tp:treatment-sec><tp:treatment-sec sec-type="description" id="SECID0ELPBG"><title>Measurements, paratype gynes</title><p>(<italic>N</italic> = 6): <abbrev xmlns:xlink="http://www.w3.org/1999/xlink" xlink:title="Total Length" id="ABBRID0ETPBG" xlink:type="simple">TL</abbrev> 2.27–2.54, <abbrev xmlns:xlink="http://www.w3.org/1999/xlink" xlink:title="Head Width" id="ABBRID0EXPBG" xlink:type="simple">HW</abbrev> 0.52–0.56, <abbrev xmlns:xlink="http://www.w3.org/1999/xlink" xlink:title="Head Length" id="ABBRID0E2PBG" xlink:type="simple">HL</abbrev> 0.58–0.61, <abbrev xmlns:xlink="http://www.w3.org/1999/xlink" xlink:title="Eye Length" id="ABBRID0E6PBG" xlink:type="simple">EL</abbrev> 0.15, <abbrev xmlns:xlink="http://www.w3.org/1999/xlink" xlink:title="Scape Length" id="ABBRID0EDQBG" xlink:type="simple">SL</abbrev> 0.60–0.63, <abbrev xmlns:xlink="http://www.w3.org/1999/xlink" xlink:title="Mesonotal Width" id="ABBRID0EHQBG" xlink:type="simple">MW</abbrev> 0.44–0.49, <abbrev xmlns:xlink="http://www.w3.org/1999/xlink" xlink:title="Pronotal Width" id="ABBRID0ELQBG" xlink:type="simple">PW</abbrev> 0.49–0.57, <abbrev xmlns:xlink="http://www.w3.org/1999/xlink" xlink:title="Weber’s Length" id="ABBRID0EPQBG" xlink:type="simple">WL</abbrev> 0.77–0.83, <abbrev xmlns:xlink="http://www.w3.org/1999/xlink" xlink:title="Gaster Length" id="ABBRID0ETQBG" xlink:type="simple">GL</abbrev> 0.89–1.16, <abbrev xmlns:xlink="http://www.w3.org/1999/xlink" xlink:title="Propodeum Height" id="ABBRID0EXQBG" xlink:type="simple">PDH</abbrev> 0.30–0.32, <abbrev xmlns:xlink="http://www.w3.org/1999/xlink" xlink:title="Profemur Length" id="ABBRID0E2QBG" xlink:type="simple">PFL</abbrev> 0.60–0.67, <abbrev xmlns:xlink="http://www.w3.org/1999/xlink" xlink:title="Profemur Width" id="ABBRID0E6QBG" xlink:type="simple">PFW</abbrev> 0.11–0.14, <abbrev xmlns:xlink="http://www.w3.org/1999/xlink" xlink:title="Scape Macrosetal Count" id="ABBRID0EDRBG" xlink:type="simple">SMC</abbrev> 0, <abbrev xmlns:xlink="http://www.w3.org/1999/xlink" xlink:title="Pronotal Macrosetal Count" id="ABBRID0EHRBG" xlink:type="simple">PMC</abbrev> 7–11, <abbrev xmlns:xlink="http://www.w3.org/1999/xlink" xlink:title="Mesonotal Macrosetae Count" id="ABBRID0ELRBG" xlink:type="simple">MMC</abbrev> 16–23, <abbrev xmlns:xlink="http://www.w3.org/1999/xlink" xlink:title="Metanotal Macrosetae Count" id="ABBRID0EPRBG" xlink:type="simple">MtMC</abbrev> 6–9. <bold><italic>Indices</italic></bold>: <abbrev xmlns:xlink="http://www.w3.org/1999/xlink" xlink:title="Cephalic Index" id="ABBRID0EWRBG" xlink:type="simple">CI</abbrev> 86–91, <abbrev xmlns:xlink="http://www.w3.org/1999/xlink" xlink:title="Relative Eye Index" id="ABBRID0E1RBG" xlink:type="simple">REL</abbrev> 24–26, <abbrev xmlns:xlink="http://www.w3.org/1999/xlink" xlink:title="Scape Index" id="ABBRID0E5RBG" xlink:type="simple">SI</abbrev> 113–119, <abbrev xmlns:xlink="http://www.w3.org/1999/xlink" xlink:title="Profemur Index" id="ABBRID0ECSBG" xlink:type="simple">FI</abbrev> 18–20.</p></tp:treatment-sec><tp:treatment-sec sec-type="description" id="SECID0EGSBG"><title>Description, paratype males.</title><p><bold><italic>Measurements</italic></bold> (<italic>N</italic> = 10): <abbrev xmlns:xlink="http://www.w3.org/1999/xlink" xlink:title="Total Length" id="ABBRID0ETSBG" xlink:type="simple">TL</abbrev> 1.70–2.10, <abbrev xmlns:xlink="http://www.w3.org/1999/xlink" xlink:title="Head Width" id="ABBRID0EXSBG" xlink:type="simple">HW</abbrev> 0.44–0.47, <abbrev xmlns:xlink="http://www.w3.org/1999/xlink" xlink:title="Head Length" id="ABBRID0E2SBG" xlink:type="simple">HL</abbrev> 0.46–0.49, <abbrev xmlns:xlink="http://www.w3.org/1999/xlink" xlink:title="Eye Length" id="ABBRID0E6SBG" xlink:type="simple">EL</abbrev> 0.12–0.14, <abbrev xmlns:xlink="http://www.w3.org/1999/xlink" xlink:title="Scape Length" id="ABBRID0EDTBG" xlink:type="simple">SL</abbrev> 0.51–0.54, <abbrev xmlns:xlink="http://www.w3.org/1999/xlink" xlink:title="Mesonotal Width" id="ABBRID0EHTBG" xlink:type="simple">MW</abbrev> 0.30–0.31, <abbrev xmlns:xlink="http://www.w3.org/1999/xlink" xlink:title="Pronotal Width" id="ABBRID0ELTBG" xlink:type="simple">PW</abbrev> 0.36–0.38, <abbrev xmlns:xlink="http://www.w3.org/1999/xlink" xlink:title="Weber’s Length" id="ABBRID0EPTBG" xlink:type="simple">WL</abbrev> 0.59–0.64, <abbrev xmlns:xlink="http://www.w3.org/1999/xlink" xlink:title="Gaster Length" id="ABBRID0ETTBG" xlink:type="simple">GL</abbrev> 0.62–0.99, <abbrev xmlns:xlink="http://www.w3.org/1999/xlink" xlink:title="Propodeum Height" id="ABBRID0EXTBG" xlink:type="simple">PDH</abbrev> 0.22–0.25, <abbrev xmlns:xlink="http://www.w3.org/1999/xlink" xlink:title="Profemur Length" id="ABBRID0E2TBG" xlink:type="simple">PFL</abbrev> 0.52–0.56, <abbrev xmlns:xlink="http://www.w3.org/1999/xlink" xlink:title="Profemur Width" id="ABBRID0E6TBG" xlink:type="simple">PFW</abbrev> 0.10–0.11, <abbrev xmlns:xlink="http://www.w3.org/1999/xlink" xlink:title="Paramere Length" id="ABBRID0EDUBG" xlink:type="simple">PL</abbrev> 0.15–0.19, <abbrev xmlns:xlink="http://www.w3.org/1999/xlink" xlink:title="Scape Macrosetal Count" id="ABBRID0EHUBG" xlink:type="simple">SMC</abbrev> 0, <abbrev xmlns:xlink="http://www.w3.org/1999/xlink" xlink:title="Pronotal Macrosetal Count" id="ABBRID0ELUBG" xlink:type="simple">PMC</abbrev> 1–2, <abbrev xmlns:xlink="http://www.w3.org/1999/xlink" xlink:title="Mesonotal Macrosetae Count" id="ABBRID0EPUBG" xlink:type="simple">MMC</abbrev> 10–13, <abbrev xmlns:xlink="http://www.w3.org/1999/xlink" xlink:title="Metanotal Macrosetae Count" id="ABBRID0ETUBG" xlink:type="simple">MtMC</abbrev> 3–5. <bold><italic>Indices</italic></bold>: <abbrev xmlns:xlink="http://www.w3.org/1999/xlink" xlink:title="Cephalic Index" id="ABBRID0E1UBG" xlink:type="simple">CI</abbrev> 95–97, <abbrev xmlns:xlink="http://www.w3.org/1999/xlink" xlink:title="Relative Eye Index" id="ABBRID0E5UBG" xlink:type="simple">REL</abbrev> 26–29, <abbrev xmlns:xlink="http://www.w3.org/1999/xlink" xlink:title="Scape Index" id="ABBRID0ECVBG" xlink:type="simple">SI</abbrev> 113–119, <abbrev xmlns:xlink="http://www.w3.org/1999/xlink" xlink:title="Profemur Index" id="ABBRID0EGVBG" xlink:type="simple">FI</abbrev> 18–20. Body bicolored, pale yellow mesosoma with yellow-brown legs, head and gaster, head slightly darker than gaster, antennae and mandibles yellow. <bold><italic>Head</italic></bold>: covered in pubescence and macrosetae, less dense than in female, slightly longer than wide (<abbrev xmlns:xlink="http://www.w3.org/1999/xlink" xlink:title="Cephalic Index" id="ABBRID0ENVBG" xlink:type="simple">CI</abbrev> 95–97), eyes protruding beyond lateral margins of head, three ocelli present; maxillary and labial palp formula 6:4, mandibular dentition reduced to apical tooth only; antennal scapes long (<abbrev xmlns:xlink="http://www.w3.org/1999/xlink" xlink:title="Scape Index" id="ABBRID0ERVBG" xlink:type="simple">SI</abbrev> 113–119), exceeding the posterior margin of head by length of funicular segments I–III, covered in pubescence, lacking erect macrosetae, antennae 12-segmented, reduced from typical 13-segmented in ants. <bold><italic>Mesosoma</italic></bold>: dorsum covered in pubescence and macrosetae, largely absent on lateral portions of mesosoma, macrosetae matching body coloration, pronotum bearing one or two macrosetae, mesonotum bearing 10–13 macrosetae, metanotum bearing 3–5 macrosetae curving towards the midline of body; fully alate, wings resemble host with no significant differences. <bold><italic>Metasoma</italic></bold>: petiole triangular with longer posterior face, 1–3 macrosetae present; gaster covered in pubescence and macrosetae, with macrosetae clustering on first gastral tergite and posterior margins of tergites and sternites. <bold><italic>Genitalia</italic></bold>: parameres narrowly triangular, straight and densely covered in macrosetae, digiti narrow and tubular, cuspi broad anteriorly and narrow laterally at posterior end.</p></tp:treatment-sec><tp:treatment-sec sec-type="etymology" id="SECID0E5VBG"><title>Etymology.</title><p><italic><tp:taxon-name><tp:taxon-name-part taxon-name-part-type="genus" reg="Nylanderia">Nylanderia</tp:taxon-name-part> <tp:taxon-name-part taxon-name-part-type="species" reg="parasitica">parasitica</tp:taxon-name-part></tp:taxon-name></italic> inhabits the nests of <italic><tp:taxon-name><tp:taxon-name-part taxon-name-part-type="genus" reg="Nylanderia">N.</tp:taxon-name-part> <tp:taxon-name-part taxon-name-part-type="species" reg="faisonensis">faisonensis</tp:taxon-name-part></tp:taxon-name></italic>, exhibits morphological characteristics of the inquiline syndrome, and potentially lacks a worker caste. Hence, the species epithet is indicative of the socially parasitic life history of <italic><tp:taxon-name><tp:taxon-name-part taxon-name-part-type="genus" reg="Nylanderia">N.</tp:taxon-name-part> <tp:taxon-name-part taxon-name-part-type="species" reg="parasitica">parasitica</tp:taxon-name-part></tp:taxon-name></italic>.</p></tp:treatment-sec><tp:treatment-sec sec-type="distribution" id="SECID0EFXBG"><title>Distribution and natural history.</title><p>Information on the natural history and biogeography of <italic><tp:taxon-name><tp:taxon-name-part taxon-name-part-type="genus" reg="Nylanderia">N.</tp:taxon-name-part> <tp:taxon-name-part taxon-name-part-type="species" reg="parasitica">parasitica</tp:taxon-name-part></tp:taxon-name></italic> is extremely limited. In previous publications, <italic><tp:taxon-name><tp:taxon-name-part taxon-name-part-type="genus" reg="Nylanderia">N.</tp:taxon-name-part> <tp:taxon-name-part taxon-name-part-type="species" reg="parasitica">parasitica</tp:taxon-name-part></tp:taxon-name></italic> was referred to as undescribed socially parasitic <italic><tp:taxon-name><tp:taxon-name-part taxon-name-part-type="genus" reg="Nylanderia">Nylanderia</tp:taxon-name-part></tp:taxon-name></italic> species (<italic><tp:taxon-name><tp:taxon-name-part taxon-name-part-type="genus" reg="Nylanderia">N.</tp:taxon-name-part></tp:taxon-name></italic> sp. 1) (<xref ref-type="bibr" rid="B20">Kallal and LaPolla 2012</xref>) and <italic><tp:taxon-name><tp:taxon-name-part taxon-name-part-type="genus" reg="Nylanderia">Nylanderia</tp:taxon-name-part></tp:taxon-name></italic> Species B (<xref ref-type="bibr" rid="B14">Deyrup 2016</xref>). Most individuals of <italic><tp:taxon-name><tp:taxon-name-part taxon-name-part-type="genus" reg="Nylanderia">N.</tp:taxon-name-part> <tp:taxon-name-part taxon-name-part-type="species" reg="parasitica">parasitica</tp:taxon-name-part></tp:taxon-name></italic> were collected from Hamilton County, Florida. Two alate queens were collected from Alachua County, Florida, and a single alate queen was collected from Jones County, Georgia (Fig. <xref ref-type="fig" rid="F10">10</xref>; see also <xref ref-type="bibr" rid="B14">Deyrup 2016</xref>). The type series was collected inside the nest of <italic><tp:taxon-name><tp:taxon-name-part taxon-name-part-type="genus" reg="Nylanderia">N.</tp:taxon-name-part> <tp:taxon-name-part taxon-name-part-type="species" reg="faisonensis">faisonensis</tp:taxon-name-part></tp:taxon-name></italic> in a rotten log located in an upland oak-pine hammock and a pond swamp area in Hamilton County (<xref ref-type="bibr" rid="B14">Deyrup 2016</xref>). Unfortunately, no additional observations were recorded from this mixed colony. The two queens from Alachua County were collected in malaise traps in May and September, suggesting that <italic><tp:taxon-name><tp:taxon-name-part taxon-name-part-type="genus" reg="Nylanderia">N.</tp:taxon-name-part> <tp:taxon-name-part taxon-name-part-type="species" reg="parasitica">parasitica</tp:taxon-name-part></tp:taxon-name></italic> females disperse on the wing throughout the warm summer months.</p><p>The host of <italic><tp:taxon-name><tp:taxon-name-part taxon-name-part-type="genus" reg="Nylanderia">N.</tp:taxon-name-part> <tp:taxon-name-part taxon-name-part-type="species" reg="parasitica">parasitica</tp:taxon-name-part></tp:taxon-name></italic>, <italic><tp:taxon-name><tp:taxon-name-part taxon-name-part-type="genus" reg="Nylanderia">N.</tp:taxon-name-part> <tp:taxon-name-part taxon-name-part-type="species" reg="faisonensis">faisonensis</tp:taxon-name-part></tp:taxon-name></italic>, is widely distributed in the southeastern United States (<xref ref-type="bibr" rid="B20">Kallal and LaPolla 2012</xref>) and is primarily a woodland species living in rotting branches, under rotting tree bark, or in the leaf litter (<xref ref-type="bibr" rid="B41">Trager 1984</xref>). Nests are often fragmented, and they do not make a soil nest like most other Nearctic <italic><tp:taxon-name><tp:taxon-name-part taxon-name-part-type="genus" reg="Nylanderia">Nylanderia</tp:taxon-name-part></tp:taxon-name></italic> species, with the single queen living deep under the leaf litter, while workers and brood live near the surface (<xref ref-type="bibr" rid="B41">Trager 1984</xref>). Alates are reared from August to December, followed by an overwintering period typical of Nearctic <italic><tp:taxon-name><tp:taxon-name-part taxon-name-part-type="genus" reg="Nylanderia">Nylanderia</tp:taxon-name-part></tp:taxon-name></italic>. Alate individuals disperse from the maternal nests between March and May, while more southern populations start dispersing earlier during those months (<xref ref-type="bibr" rid="B41">Trager 1984</xref>). It remains unknown whether <italic><tp:taxon-name><tp:taxon-name-part taxon-name-part-type="genus" reg="Nylanderia">N.</tp:taxon-name-part> <tp:taxon-name-part taxon-name-part-type="species" reg="parasitica">parasitica</tp:taxon-name-part></tp:taxon-name></italic> is tolerant of the <italic><tp:taxon-name><tp:taxon-name-part taxon-name-part-type="genus" reg="Nylanderia">N.</tp:taxon-name-part> <tp:taxon-name-part taxon-name-part-type="species" reg="faisonensis">faisonensis</tp:taxon-name-part></tp:taxon-name></italic> queen.</p></tp:treatment-sec><tp:treatment-sec sec-type="Worker caste" id="SECID0EX3BG"><title>Worker caste.</title><p>Our limited collections of <italic><tp:taxon-name><tp:taxon-name-part taxon-name-part-type="genus" reg="Nylanderia">N.</tp:taxon-name-part> <tp:taxon-name-part taxon-name-part-type="species" reg="parasitica">parasitica</tp:taxon-name-part></tp:taxon-name></italic> have not yielded any putative workers for this species. Therefore, like <italic><tp:taxon-name><tp:taxon-name-part taxon-name-part-type="genus" reg="Nylanderia">N.</tp:taxon-name-part> <tp:taxon-name-part taxon-name-part-type="species" reg="deceptrix">deceptrix</tp:taxon-name-part></tp:taxon-name></italic> and <italic><tp:taxon-name><tp:taxon-name-part taxon-name-part-type="genus" reg="Nylanderia">N.</tp:taxon-name-part> <tp:taxon-name-part taxon-name-part-type="species" reg="parasitica">parasitica</tp:taxon-name-part></tp:taxon-name></italic>, it is likely that this species is a workerless inquiline.</p></tp:treatment-sec><tp:treatment-sec><!--Section generated to contain objects referenced in tp:taxon-treatment.--><fig id="F10" position="float" orientation="portrait"><object-id xmlns:xlink="http://www.w3.org/1999/xlink" content-type="doi" xlink:type="simple">10.3897/zookeys.921.46921.figure10</object-id><object-id xmlns:xlink="http://www.w3.org/1999/xlink" content-type="arpha" xlink:type="simple">FE688844-87A2-5845-942E-1C6463640C7C</object-id><label>Figure 10.</label><caption><p>Geographic distribution of <italic><tp:taxon-name><tp:taxon-name-part taxon-name-part-type="genus" reg="Nylanderia">N.</tp:taxon-name-part> <tp:taxon-name-part taxon-name-part-type="species" reg="parasitica">parasitica</tp:taxon-name-part></tp:taxon-name></italic> (black stars) and its host <italic><tp:taxon-name><tp:taxon-name-part taxon-name-part-type="genus" reg="Nylanderia">N.</tp:taxon-name-part> <tp:taxon-name-part taxon-name-part-type="species" reg="faisonensis">faisonensis</tp:taxon-name-part></tp:taxon-name></italic> (red circles). Host distribution data was supplemented with additional information from <ext-link xmlns:xlink="http://www.w3.org/1999/xlink" xlink:type="simple" ext-link-type="uri" xlink:href="http://antmaps.org">antmaps.org</ext-link> (<xref ref-type="bibr" rid="B19">Janicki et al. 2016</xref>).</p></caption><graphic xmlns:xlink="http://www.w3.org/1999/xlink" xlink:href="zookeys-921-023-g010.jpg" position="float" orientation="portrait" xlink:type="simple" id="oo_392442.jpg"><uri content-type="original_file" xlink:type="simple">https://binary.pensoft.net/fig/392442</uri></graphic></fig></tp:treatment-sec><ref-list><ref id="B14"><mixed-citation xmlns:xlink="http://www.w3.org/1999/xlink" xlink:type="simple"><person-group><name name-style="western"><surname>Deyrup</surname><given-names>M</given-names></name></person-group> (<year>2016</year>) Ants of Florida: Identification and Natural History. CRC Press, Boca Raton. <ext-link xlink:type="simple" ext-link-type="doi" xlink:href="10.1201/9781315368023">https://doi.org/10.1201/9781315368023</ext-link></mixed-citation></ref><ref id="B20"><mixed-citation xmlns:xlink="http://www.w3.org/1999/xlink" xlink:type="simple"><person-group><name name-style="western"><surname>Kallal</surname><given-names>RJ</given-names></name><name name-style="western"><surname>LaPolla</surname><given-names>JS</given-names></name></person-group> (<year>2012</year>) <article-title>Monograph of <italic><tp:taxon-name><tp:taxon-name-part taxon-name-part-type="genus">Nylanderia</tp:taxon-name-part></tp:taxon-name></italic> (<tp:taxon-name><tp:taxon-name-part taxon-name-part-type="order">Hymenoptera</tp:taxon-name-part></tp:taxon-name>: <tp:taxon-name><tp:taxon-name-part taxon-name-part-type="family">Formicidae</tp:taxon-name-part></tp:taxon-name>) of the World, Part II: <italic><tp:taxon-name><tp:taxon-name-part taxon-name-part-type="genus">Nylanderia</tp:taxon-name-part></tp:taxon-name></italic> in the Nearctic.</article-title><source>Zootaxa</source><volume>3508</volume>: <fpage>1</fpage>–<lpage>64</lpage>. <ext-link xlink:type="simple" ext-link-type="doi" xlink:href="10.11646/zootaxa.3508.1.1">https://doi.org/10.11646/zootaxa.3508.1.1</ext-link></mixed-citation></ref><ref id="B19"><mixed-citation xmlns:xlink="http://www.w3.org/1999/xlink" xlink:type="simple"><person-group><name name-style="western"><surname>Janicki</surname><given-names>J</given-names></name><name name-style="western"><surname>Narula</surname><given-names>N</given-names></name><name name-style="western"><surname>Ziegler</surname><given-names>M</given-names></name><name name-style="western"><surname>Guénard</surname><given-names>B</given-names></name><name name-style="western"><surname>Economo</surname><given-names>EP</given-names></name></person-group> (<year>2016</year>) <article-title>Visualizing and interacting with large-volume biodiversity data using client-server web-mapping applications: The design and implementation of <ext-link xlink:type="simple" ext-link-type="uri" xlink:href="http://antmaps.org">antmaps.org</ext-link>.</article-title><source>Ecological Informatics</source><volume>32</volume>: <fpage>185</fpage>–<lpage>193</lpage>. <ext-link xlink:type="simple" ext-link-type="doi" xlink:href="10.1016/j.ecoinf.2016.02.006">https://doi.org/10.1016/j.ecoinf.2016.02.006</ext-link></mixed-citation></ref><ref id="B41"><mixed-citation xmlns:xlink="http://www.w3.org/1999/xlink" xlink:type="simple"><person-group><name name-style="western"><surname>Trager</surname><given-names>JC</given-names></name></person-group> (<year>1984</year>) <article-title>A revision of the genus <italic><tp:taxon-name><tp:taxon-name-part taxon-name-part-type="genus">Paratrechina</tp:taxon-name-part></tp:taxon-name></italic> (<tp:taxon-name><tp:taxon-name-part taxon-name-part-type="order">Hymenoptera</tp:taxon-name-part></tp:taxon-name>: <tp:taxon-name><tp:taxon-name-part taxon-name-part-type="family">Formicidae</tp:taxon-name-part></tp:taxon-name>) of the continental United States.</article-title><source>Sociobiology</source><volume>9</volume>: <fpage>1</fpage>–<lpage>162</lpage>.</mixed-citation></ref></ref-list></tp:taxon-treatment>
